# Supplementary material for: (2,2′-Bipyridine-κ2 N,N′)[2-tert-butyl­anilinato(2−)]dichloridooxido­molybdenum(VI) dichloro­methane hemisolvate
Source: Acta Crystallogr Sect E Struct Rep Online. 2010 Nov 27;66(Pt 12):m1659–60. doi: 10.1107/S1600536810047392 (PMC3011586; doi:10.1107/S1600536810047392)
Supplement: Supplementary file 1 [file e-66-m1659-sup1.cif]

##############################################################################
###                                                                        ###
###        Electronic paper (Acta Crystallographica Section E)             ###
###                                                                        ###
##############################################################################
#                                                                            #
# This CIF contains the data in a paper accepted for publication in Acta     #
# Crystallographica Section E. It conforms to the requirements of Notes      #
# for Authors for Section E, and has been peer reviewed under the auspices   #
# of the IUCr Commission on Journals.                                        #
#                                                                            #
# Full details of the Crystallographic Information File format               #
# are given in the paper "The Crystallographic Information File (CIF):       #
# a New Standard Archive File for Crystallography" by S. R. Hall, F. H.      #
# Allen and I. D. Brown [Acta Cryst. (1991), A47, 655-685].                  #
#                                                                            #
# The current version of the core CIF dictionary is obtainable from          #
# ftp://ftp.iucr.org/pub/cif_core.dic. The current version number is 2.4.    #
#                                                                            #
# Software is freely available for graphical display of the structure(s) in  #
# this CIF.  For information consult the CIF home page http://www.iucr.org/  #
# cif/home.html                                                              #
#                                                                            #
# This file may be used for bona fide research purposes within the           #
# scientific community so long as proper attribution is given to the journal # 
# article from which it was obtained.                                        #
#                                                                            #
##############################################################################
                                             
data_I
_audit_creation_method     SHELXL-97
_chemical_name_systematic
;
(2,2'-Bipyridine-\k^2^<i>N</i>,<i>N</i>')[2-<i>tert</i>-
butylanilinato(2-)]dichloridooxidomolybdenum(VI) dichloromethane hemisolvate
;
_chemical_name_common     ?
_chemical_formula_moiety     'C20 H21 Cl2 Mo N3 O, 0.5(C H2 Cl2)'
_chemical_formula_sum     'C20.5 H22 Cl3 Mo1 N3 O1'
_chemical_formula_iupac     '[Mo (C10 H13 N) Cl2 O (C10 H8 N2)], 0.5C H2 Cl2'
_chemical_formula_weight     528.7
_chemical_melting_point     ?
_symmetry_cell_setting     orthorhombic
_symmetry_space_group_name_H-M     'P b c n'
_symmetry_space_group_name_Hall     '-P 2n 2ab'
loop_
    _symmetry_equiv_pos_as_xyz
    'x, y, z'
    '-x+1/2, -y+1/2, z+1/2'
    '-x, y, -z+1/2'
    'x+1/2, -y+1/2, -z'
    '-x, -y, -z'
    'x-1/2, y-1/2, -z-1/2'
    'x, -y, z-1/2'
    '-x-1/2, y-1/2, z'
_cell_length_a     17.4207(2)
_cell_length_b     14.96570(10)
_cell_length_c     16.52370(10)
_cell_angle_alpha     90.00
_cell_angle_beta     90.00
_cell_angle_gamma     90.00
_cell_volume     4307.94(6)
_cell_formula_units_Z     8
_cell_measurement_reflns_used     8192
_cell_measurement_theta_min     2
_cell_measurement_theta_max     25
_cell_measurement_temperature     150(2)
_exptl_crystal_description     'needle'
_exptl_crystal_colour     'yellow'
_exptl_crystal_size_max     0.26
_exptl_crystal_size_mid     0.06
_exptl_crystal_size_min     0.06
_exptl_crystal_density_diffrn     1.630
_exptl_crystal_density_meas     ?
_exptl_crystal_density_method     'not measured'
_exptl_crystal_F_000     2136
_exptl_absorpt_coefficient_mu     0.998
_exptl_absorpt_correction_type     multi-scan
_exptl_absorpt_process_details     '(Blessing, 1995)'
_exptl_absorpt_correction_T_min     0.6514
_exptl_absorpt_correction_T_max     0.9630
_exptl_special_details
;
;
_diffrn_ambient_temperature     150(2)
_diffrn_radiation_type     MoK\a
_diffrn_radiation_wavelength     0.71073
_diffrn_radiation_source     'fine-focus sealed tube'
_diffrn_radiation_monochromator     graphite
_diffrn_measurement_device_type     'Siemens SMART'
_diffrn_measurement_method     'Area detector \w scan'
_diffrn_detector_area_resol_mean     ?
_diffrn_reflns_number     40908
_diffrn_reflns_av_R_equivalents     0.0835
_diffrn_reflns_av_sigmaI/netI     0.0489
_diffrn_reflns_theta_min     1.79
_diffrn_reflns_theta_max     26.55
_diffrn_reflns_theta_full     26.55
_diffrn_measured_fraction_theta_max     0.994
_diffrn_measured_fraction_theta_full     0.994
_diffrn_reflns_limit_h_min     0
_diffrn_reflns_limit_h_max     21
_diffrn_reflns_limit_k_min     0
_diffrn_reflns_limit_k_max     18
_diffrn_reflns_limit_l_min     0
_diffrn_reflns_limit_l_max     20
_diffrn_standards_number     ?
_diffrn_standards_interval_count     ?
_diffrn_standards_interval_time     ?
_diffrn_standards_decay_%     0
_refine_special_details
;
Refinement of <i>F</i>^2^ against ALL reflections. The weighted <i>R</i>-factor
<i>wR</i> and goodness of fit <i>S</i> are based on <i>F</i>^2^, conventional
<i>R</i>-factors <i>R</i> are based on <i>F</i>, with <i>F</i> set to zero for
negative <i>F</i>^2^. The threshold expression of <i>F</i>^2^ >
\s(<i>F</i>^2^) is used only for calculating <i>R</i>-factors(gt) <i>etc</i>.
and is not relevant to the choice of reflections for refinement.
<i>R</i>-factors based on <i>F</i>^2^ are statistically about twice as large
as those based on <i>F</i>, and <i>R</i>- factors based on ALL data will be
even larger.
;
_reflns_number_total     4459
_reflns_number_gt     3438
_reflns_threshold_expression     I>2\s(I)
_refine_ls_structure_factor_coef     Fsqd
_refine_ls_matrix_type     full
_refine_ls_R_factor_all     0.0648
_refine_ls_R_factor_gt     0.0425
_refine_ls_wR_factor_gt     0.0933
_refine_ls_wR_factor_ref     0.1024
_refine_ls_goodness_of_fit_ref     1.031
_refine_ls_restrained_S_all     1.031
_refine_ls_number_reflns     4459
_refine_ls_number_parameters     280
_refine_ls_number_restraints     0
_refine_ls_hydrogen_treatment     mixed
_refine_ls_weighting_scheme     calc
_refine_ls_weighting_details
         'calc w=1/[\s^2^(Fo^2^)+(0.0540P)^2^+1.7768P] where P=(Fo^2^+2Fc^2^)/3'
_atom_sites_solution_hydrogens     geom
_atom_sites_solution_primary     direct
_atom_sites_solution_secondary     difmap
_refine_ls_shift/su_max     0.008
_refine_ls_shift/su_mean     0.001
_refine_diff_density_max     0.636
_refine_diff_density_min     -1.543
_refine_ls_extinction_method     none
_refine_ls_extinction_coef     ?
loop_
    _atom_type_symbol
    _atom_type_description
    _atom_type_scat_dispersion_real
    _atom_type_scat_dispersion_imag
    _atom_type_scat_source
    'C' 'C' 0.0033 0.0016
                         'International Tables Vol C Tables 4.2.6.8 and 6.1.1.4'
    'H' 'H' 0.0000 0.0000
                         'International Tables Vol C Tables 4.2.6.8 and 6.1.1.4'
    'N' 'N' 0.0061 0.0033
                         'International Tables Vol C Tables 4.2.6.8 and 6.1.1.4'
    'Cl' 'Cl' 0.1484 0.1585
                         'International Tables Vol C Tables 4.2.6.8 and 6.1.1.4'
    'Mo' 'Mo' -1.6832 0.6857
                         'International Tables Vol C Tables 4.2.6.8 and 6.1.1.4'
    'O' 'O' 0.0106 0.0060
                         'International Tables Vol C Tables 4.2.6.8 and 6.1.1.4'
_computing_data_collection     'SMART (Siemens, 1995)'
_computing_cell_refinement     'SAINT (Siemens, 1995)'
_computing_data_reduction     'SAINT (Siemens, 1995)'
_computing_structure_solution     'SHELXS97 (Sheldrick, 2008)'
_computing_structure_refinement     'SHELXL97 (Sheldrick, 2008)'
_computing_molecular_graphics     'ORTEP-3 for Windows (Farrugia, 1999)'
_computing_publication_material     'SHELXL97 (Sheldrick, 2008)'
loop_
    _atom_site_type_symbol
    _atom_site_label
    _atom_site_fract_x
    _atom_site_fract_y
    _atom_site_fract_z
    _atom_site_U_iso_or_equiv
    _atom_site_adp_type
    _atom_site_calc_flag
    _atom_site_refinement_flags
    _atom_site_occupancy
    _atom_site_disorder_assembly
    _atom_site_disorder_group
    Mo Mo1 0.353791(15) 0.84420(2) 0.150599(16) 0.02018(11) Uani d . 1 . .
    Cl Cl1 0.31084(5) 0.72649(6) 0.06725(5) 0.0299(2) Uani d . 1 . .
    Cl Cl2 0.41115(5) 0.98134(6) 0.19018(5) 0.0291(2) Uani d . 1 . .
    N N1 0.26663(15) 0.87982(19) 0.18979(16) 0.0208(6) Uani d . 1 . .
    N N2 0.46431(15) 0.83274(18) 0.08033(16) 0.0218(6) Uani d . 1 . .
    N N3 0.34325(15) 0.91836(19) 0.03034(16) 0.0226(6) Uani d . 1 . .
    O O1 0.39213(13) 0.77987(16) 0.22394(13) 0.0257(5) Uani d . 1 . .
    C C1 0.52275(19) 0.7863(2) 0.1095(2) 0.0269(8) Uani d . 1 . .
    H H1 0.5178 0.7587 0.1610 0.032 Uiso calc R 1 . .
    C C2 0.5900(2) 0.7769(3) 0.0679(2) 0.0298(8) Uani d . 1 . .
    H H2 0.6311 0.7430 0.0900 0.036 Uiso calc R 1 . .
    C C3 0.5975(2) 0.8169(3) -0.0060(2) 0.0300(8) Uani d . 1 . .
    H H3 0.6436 0.8111 -0.0362 0.036 Uiso calc R 1 . .
    C C4 0.53740(19) 0.8656(2) -0.0355(2) 0.0258(8) Uani d . 1 . .
    H H4 0.5416 0.8943 -0.0865 0.031 Uiso calc R 1 . .
    C C5 0.47099(19) 0.8728(2) 0.00858(18) 0.0197(7) Uani d . 1 . .
    C C6 0.40356(18) 0.9217(2) -0.01916(18) 0.0197(7) Uani d . 1 . .
    C C7 0.4003(2) 0.9672(2) -0.0908(2) 0.0258(8) Uani d . 1 . .
    H H7 0.4441 0.9698 -0.1250 0.031 Uiso calc R 1 . .
    C C8 0.3339(2) 1.0088(2) -0.1132(2) 0.0282(8) Uani d . 1 . .
    H H8 0.3311 1.0415 -0.1623 0.034 Uiso calc R 1 . .
    C C9 0.2717(2) 1.0023(3) -0.0635(2) 0.0327(9) Uani d . 1 . .
    H H9 0.2243 1.0289 -0.0784 0.039 Uiso calc R 1 . .
    C C10 0.2782(2) 0.9575(3) 0.0072(2) 0.0300(8) Uani d . 1 . .
    H H10 0.2347 0.9539 0.0417 0.036 Uiso calc R 1 . .
    C C11 0.20734(19) 0.9275(2) 0.22186(19) 0.0225(7) Uani d . 1 . .
    C C12 0.2068(2) 1.0188(2) 0.2053(2) 0.0341(9) Uani d . 1 . .
    H H12 0.2446 1.0435 0.1705 0.041 Uiso calc R 1 . .
    C C13 0.1527(2) 1.0727(3) 0.2388(3) 0.0425(10) Uani d . 1 . .
    H H13 0.1533 1.1352 0.2290 0.051 Uiso calc R 1 . .
    C C14 0.0974(2) 1.0355(3) 0.2866(3) 0.0415(10) Uani d . 1 . .
    H H14 0.0589 1.0725 0.3097 0.050 Uiso calc R 1 . .
    C C15 0.0967(2) 0.9464(3) 0.3014(2) 0.0327(9) Uani d . 1 . .
    H H15 0.0568 0.9227 0.3341 0.039 Uiso calc R 1 . .
    C C16 0.15120(18) 0.8890(2) 0.27117(19) 0.0219(7) Uani d . 1 . .
    C C17 0.15032(18) 0.7900(2) 0.2892(2) 0.0241(7) Uani d . 1 . .
    C C18 0.2222(2) 0.7626(3) 0.3349(2) 0.0294(8) Uani d . 1 . .
    H H18A 0.2676 0.7779 0.3028 0.044 Uiso calc R 1 . .
    H H18B 0.2212 0.6980 0.3446 0.044 Uiso calc R 1 . .
    H H18C 0.2241 0.7941 0.3868 0.044 Uiso calc R 1 . .
    C C19 0.1439(2) 0.7378(3) 0.2113(2) 0.0324(9) Uani d . 1 . .
    H H19A 0.0978 0.7567 0.1820 0.049 Uiso calc R 1 . .
    H H19B 0.1404 0.6738 0.2236 0.049 Uiso calc R 1 . .
    H H19C 0.1893 0.7489 0.1778 0.049 Uiso calc R 1 . .
    C C20 0.0821(2) 0.7650(3) 0.3419(2) 0.0374(10) Uani d . 1 . .
    H H20A 0.0853 0.7971 0.3935 0.056 Uiso calc R 1 . .
    H H20B 0.0826 0.7005 0.3520 0.056 Uiso calc R 1 . .
    H H20C 0.0344 0.7813 0.3141 0.056 Uiso calc R 1 . .
    C C21 0.4547(10) 0.5417(12) 0.0336(9) 0.088(5) Uani d P 0.50 . 1
    H H21A 0.428(7) 0.558(9) 0.007(7) 0.080 Uiso d P 0.50 A 1
    H H21B 0.452(7) 0.562(8) 0.074(7) 0.080 Uiso d P 0.50 B 1
    Cl Cl3 0.4319(3) 0.4302(3) 0.0347(4) 0.0822(14) Uani d P 0.50 . 1
    Cl Cl4 0.5425(4) 0.5541(6) -0.0196(6) 0.162(4) Uani d P 0.50 . 1
loop_
    _atom_site_aniso_label
    _atom_site_aniso_U_11
    _atom_site_aniso_U_22
    _atom_site_aniso_U_33
    _atom_site_aniso_U_12
    _atom_site_aniso_U_13
    _atom_site_aniso_U_23
    Mo1 0.01602(16) 0.02499(18) 0.01954(16) -0.00289(12) 0.00123(11) 0.00364(12)
    Cl1 0.0277(5) 0.0339(5) 0.0282(4) -0.0058(4) -0.0006(3) -0.0033(4)
    Cl2 0.0271(4) 0.0320(5) 0.0281(4) -0.0105(4) 0.0059(4) -0.0008(4)
    N1 0.0183(14) 0.0206(15) 0.0234(14) -0.0059(11) 0.0018(11) 0.0032(12)
    N2 0.0175(14) 0.0252(16) 0.0226(14) -0.0013(12) -0.0004(11) -0.0001(12)
    N3 0.0173(14) 0.0274(16) 0.0230(14) -0.0006(12) 0.0021(11) 0.0040(12)
    O1 0.0206(12) 0.0298(14) 0.0267(12) -0.0048(11) -0.0016(9) 0.0044(10)
    C1 0.0205(18) 0.034(2) 0.0264(18) 0.0011(15) -0.0027(14) 0.0007(16)
    C2 0.0201(18) 0.038(2) 0.0318(19) 0.0040(16) -0.0035(15) -0.0048(16)
    C3 0.0172(18) 0.037(2) 0.036(2) -0.0023(16) 0.0038(15) -0.0102(17)
    C4 0.0251(18) 0.030(2) 0.0217(17) -0.0070(15) 0.0037(14) -0.0045(14)
    C5 0.0205(17) 0.0202(17) 0.0185(16) -0.0042(14) 0.0007(13) -0.0035(13)
    C6 0.0213(17) 0.0194(17) 0.0185(15) -0.0040(13) 0.0015(13) -0.0022(13)
    C7 0.0291(19) 0.0259(19) 0.0223(17) -0.0049(16) 0.0030(14) -0.0010(14)
    C8 0.038(2) 0.026(2) 0.0207(17) -0.0007(16) -0.0037(15) 0.0039(15)
    C9 0.0254(18) 0.039(2) 0.0340(19) 0.0058(17) -0.0035(16) 0.0096(16)
    C10 0.0212(18) 0.039(2) 0.0294(19) 0.0022(17) -0.0004(15) 0.0065(16)
    C11 0.0191(17) 0.0248(19) 0.0234(17) -0.0022(14) -0.0032(13) 0.0015(14)
    C12 0.036(2) 0.025(2) 0.041(2) -0.0031(17) 0.0010(17) 0.0089(17)
    C13 0.049(3) 0.022(2) 0.057(3) 0.0062(19) -0.001(2) 0.0035(19)
    C14 0.038(2) 0.034(2) 0.053(3) 0.0149(19) 0.0056(19) -0.0036(19)
    C15 0.0252(19) 0.039(2) 0.034(2) 0.0035(17) 0.0060(16) -0.0007(17)
    C16 0.0199(17) 0.0242(18) 0.0215(16) -0.0030(14) -0.0010(13) -0.0007(14)
    C17 0.0193(17) 0.0249(19) 0.0279(18) -0.0042(14) 0.0045(14) 0.0030(14)
    C18 0.0279(19) 0.031(2) 0.0293(19) 0.0032(16) 0.0030(15) 0.0080(15)
    C19 0.0224(19) 0.031(2) 0.044(2) -0.0076(16) 0.0045(16) -0.0087(17)
    C20 0.030(2) 0.038(2) 0.044(2) -0.0088(18) 0.0117(17) 0.0087(18)
    C21 0.096(11) 0.084(11) 0.085(11) 0.034(9) -0.031(8) -0.035(9)
    Cl3 0.054(2) 0.065(3) 0.127(3) -0.001(2) -0.021(2) -0.001(3)
    Cl4 0.123(6) 0.162(6) 0.200(7) -0.087(5) -0.108(5) 0.089(5)
_geom_special_details
;
All e.s.d.'s (except the e.s.d. in the dihedral angle between two l.s. planes)
are estimated using the full covariance matrix. The cell e.s.d.'s are taken
into account individually in the estimation of e.s.d.'s in distances, angles
and torsion angles; correlations between e.s.d.'s in cell parameters are only
used when they are defined by crystal symmetry. An approximate (isotropic)
treatment of cell e.s.d.'s is used for estimating e.s.d.'s involving l.s.
planes.
;
loop_
    _geom_bond_atom_site_label_1
    _geom_bond_atom_site_label_2
    _geom_bond_site_symmetry_2
    _geom_bond_distance
    _geom_bond_publ_flag
    Mo1 O1 . 1.686(2) ?
    Mo1 N1 . 1.735(3) ?
    Mo1 N2 . 2.255(3) ?
    Mo1 N3 . 2.283(3) ?
    Mo1 Cl1 . 2.3580(9) ?
    Mo1 Cl2 . 2.3745(9) ?
    N1 C11 . 1.363(4) ?
    N2 C1 . 1.323(4) ?
    N2 C5 . 1.334(4) ?
    N3 C10 . 1.332(4) ?
    N3 C6 . 1.332(4) ?
    C1 C2 . 1.366(5) ?
    C1 H1 . 0.9500 ?
    C2 C3 . 1.365(5) ?
    C2 H2 . 0.9500 ?
    C3 C4 . 1.365(5) ?
    C3 H3 . 0.9500 ?
    C4 C5 . 1.371(4) ?
    C4 H4 . 0.9500 ?
    C5 C6 . 1.458(4) ?
    C6 C7 . 1.367(4) ?
    C7 C8 . 1.363(5) ?
    C7 H7 . 0.9500 ?
    C8 C9 . 1.363(5) ?
    C8 H8 . 0.9500 ?
    C9 C10 . 1.350(5) ?
    C9 H9 . 0.9500 ?
    C10 H10 . 0.9500 ?
    C11 C12 . 1.393(5) ?
    C11 C16 . 1.397(4) ?
    C12 C13 . 1.359(5) ?
    C12 H12 . 0.9500 ?
    C13 C14 . 1.364(6) ?
    C13 H13 . 0.9500 ?
    C14 C15 . 1.356(5) ?
    C14 H14 . 0.9500 ?
    C15 C16 . 1.375(5) ?
    C15 H15 . 0.9500 ?
    C16 C17 . 1.511(5) ?
    C17 C19 . 1.510(5) ?
    C17 C18 . 1.519(5) ?
    C17 C20 . 1.520(4) ?
    C18 H18A . 0.9800 ?
    C18 H18B . 0.9800 ?
    C18 H18C . 0.9800 ?
    C19 H19A . 0.9800 ?
    C19 H19B . 0.9800 ?
    C19 H19C . 0.9800 ?
    C20 H20A . 0.9800 ?
    C20 H20B . 0.9800 ?
    C20 H20C . 0.9800 ?
    C21 Cl4 5_665 1.453(17) ?
    C21 Cl3 . 1.715(19) ?
    C21 Cl4 . 1.77(2) ?
    C21 H21A . 0.70(12) ?
    C21 H21B . 0.74(11) ?
    Cl3 Cl4 5_665 0.563(9) ?
    Cl4 Cl3 5_665 0.563(9) ?
    Cl4 C21 5_665 1.453(17) ?
    Cl4 Cl4 5_665 2.287(12) ?
loop_
    _geom_angle_atom_site_label_1
    _geom_angle_atom_site_label_2
    _geom_angle_atom_site_label_3
    _geom_angle_site_symmetry_1
    _geom_angle_site_symmetry_3
    _geom_angle
    _geom_angle_publ_flag
    O1 Mo1 N1 . . 104.71(12) ?
    O1 Mo1 N2 . . 89.34(10) ?
    N1 Mo1 N2 . . 164.37(11) ?
    O1 Mo1 N3 . . 159.24(10) ?
    N1 Mo1 N3 . . 96.03(11) ?
    N2 Mo1 N3 . . 69.97(9) ?
    O1 Mo1 Cl1 . . 96.83(8) ?
    N1 Mo1 Cl1 . . 99.78(9) ?
    N2 Mo1 Cl1 . . 85.03(7) ?
    N3 Mo1 Cl1 . . 80.17(7) ?
    O1 Mo1 Cl2 . . 97.41(8) ?
    N1 Mo1 Cl2 . . 90.00(9) ?
    N2 Mo1 Cl2 . . 81.28(7) ?
    N3 Mo1 Cl2 . . 81.57(7) ?
    Cl1 Mo1 Cl2 . . 160.08(3) ?
    C11 N1 Mo1 . . 165.8(2) ?
    C1 N2 C5 . . 119.5(3) ?
    C1 N2 Mo1 . . 120.6(2) ?
    C5 N2 Mo1 . . 119.9(2) ?
    C10 N3 C6 . . 118.5(3) ?
    C10 N3 Mo1 . . 122.2(2) ?
    C6 N3 Mo1 . . 119.3(2) ?
    N2 C1 C2 . . 122.0(3) ?
    N2 C1 H1 . . 119.0 ?
    C2 C1 H1 . . 119.0 ?
    C3 C2 C1 . . 119.1(3) ?
    C3 C2 H2 . . 120.5 ?
    C1 C2 H2 . . 120.5 ?
    C4 C3 C2 . . 118.7(3) ?
    C4 C3 H3 . . 120.6 ?
    C2 C3 H3 . . 120.6 ?
    C3 C4 C5 . . 120.0(3) ?
    C3 C4 H4 . . 120.0 ?
    C5 C4 H4 . . 120.0 ?
    N2 C5 C4 . . 120.7(3) ?
    N2 C5 C6 . . 115.8(3) ?
    C4 C5 C6 . . 123.5(3) ?
    N3 C6 C7 . . 121.2(3) ?
    N3 C6 C5 . . 115.0(3) ?
    C7 C6 C5 . . 123.8(3) ?
    C8 C7 C6 . . 119.8(3) ?
    C8 C7 H7 . . 120.1 ?
    C6 C7 H7 . . 120.1 ?
    C7 C8 C9 . . 118.6(3) ?
    C7 C8 H8 . . 120.7 ?
    C9 C8 H8 . . 120.7 ?
    C10 C9 C8 . . 119.3(3) ?
    C10 C9 H9 . . 120.4 ?
    C8 C9 H9 . . 120.4 ?
    N3 C10 C9 . . 122.6(3) ?
    N3 C10 H10 . . 118.7 ?
    C9 C10 H10 . . 118.7 ?
    N1 C11 C12 . . 116.2(3) ?
    N1 C11 C16 . . 122.8(3) ?
    C12 C11 C16 . . 121.0(3) ?
    C13 C12 C11 . . 120.5(4) ?
    C13 C12 H12 . . 119.8 ?
    C11 C12 H12 . . 119.8 ?
    C12 C13 C14 . . 118.9(4) ?
    C12 C13 H13 . . 120.5 ?
    C14 C13 H13 . . 120.5 ?
    C15 C14 C13 . . 120.8(4) ?
    C15 C14 H14 . . 119.6 ?
    C13 C14 H14 . . 119.6 ?
    C14 C15 C16 . . 122.9(4) ?
    C14 C15 H15 . . 118.5 ?
    C16 C15 H15 . . 118.5 ?
    C15 C16 C11 . . 115.9(3) ?
    C15 C16 C17 . . 122.3(3) ?
    C11 C16 C17 . . 121.8(3) ?
    C19 C17 C16 . . 109.9(3) ?
    C19 C17 C18 . . 110.2(3) ?
    C16 C17 C18 . . 110.7(3) ?
    C19 C17 C20 . . 107.6(3) ?
    C16 C17 C20 . . 111.2(3) ?
    C18 C17 C20 . . 107.1(3) ?
    C17 C18 H18A . . 109.5 ?
    C17 C18 H18B . . 109.5 ?
    H18A C18 H18B . . 109.5 ?
    C17 C18 H18C . . 109.5 ?
    H18A C18 H18C . . 109.5 ?
    H18B C18 H18C . . 109.5 ?
    C17 C19 H19A . . 109.5 ?
    C17 C19 H19B . . 109.5 ?
    H19A C19 H19B . . 109.5 ?
    C17 C19 H19C . . 109.5 ?
    H19A C19 H19C . . 109.5 ?
    H19B C19 H19C . . 109.5 ?
    C17 C20 H20A . . 109.5 ?
    C17 C20 H20B . . 109.5 ?
    H20A C20 H20B . . 109.5 ?
    C17 C20 H20C . . 109.5 ?
    H20A C20 H20C . . 109.5 ?
    H20B C20 H20C . . 109.5 ?
    Cl3 C21 Cl4 . . 107.9(9) ?
    Cl4 C21 H21A 5_665 . 106(10) ?
    Cl3 C21 H21A . . 101(10) ?
    Cl4 C21 H21A . . 103(10) ?
    Cl4 C21 H21B 5_665 . 123(10) ?
    Cl3 C21 H21B . . 112(10) ?
    Cl4 C21 H21B . . 118(10) ?
    H21A C21 H21B . . 113(10) ?
loop_
    _geom_hbond_atom_site_label_D
    _geom_hbond_atom_site_label_H
    _geom_hbond_atom_site_label_A
    _geom_hbond_site_symmetry_A
    _geom_hbond_distance_DH
    _geom_hbond_distance_HA
    _geom_hbond_distance_DA
    _geom_hbond_angle_DHA
    C18 H18A O1 . 0.98 2.53 3.492(4) 167
    C18 H18A N1 . 0.98 2.41 3.070(5) 124
    C19 H19C Cl1 . 0.98 2.82 3.762(4) 162
    C19 H19C N1 . 0.98 2.39 3.036(5) 123
data_global
_journal_date_recd_electronic     2010-07-06
_journal_date_accepted     2010-11-15
_journal_name_full     'Acta Crystallographica, Section E'
_journal_year     2010
_journal_volume     66
_journal_issue     12
_journal_page_first     m1659
_journal_page_last     m1660
_journal_paper_category     QM
_journal_coeditor_code     BV2152
_publ_contact_author
;
 Professor J. M. Waters'
 Chemistry, Institute of Natural Sciences,
 Massey University at Albany,
 P O Box 102904 North, Shore Mail Centre,
 Auckland, New Zealand
;
_publ_contact_author_email     'j.waters@massey.ac.nz'
_publ_contact_author_fax     '64 9-443-9640'
_publ_contact_author_phone     '64 9 443 9360'
_publ_section_title
;\
(2,2'-Bipyridine-\k^2^<i>N</i>,<i>N</i>')[2-<i>tert</i>-butylanilinato(2-)]\
dichloridooxidomolybdenum(VI) dichloromethane hemisolvate
;
loop_
    _publ_author_name
    _publ_author_address
    'Alastair J. Nielson'
; Chemistry, Institute of Natural Sciences,
 Massey University at Albany,
 PO Box 102904 North, Shore Mail Centre,
 Auckland, New Zealand
;
    'Joyce M. Waters'
; Chemistry, Institute of Natural Sciences,
 Massey University at Albany,
 PO Box 102904 North, Shore Mail Centre,
 Auckland, New Zealand
;
