# Supplementary material for: (2,2′-Bipyridine-κ2 N,N′)[2-tert-butyl­anilinato(2−)]dichloridooxido­molybdenum(VI) dichloro­methane hemisolvate
Source: Acta Crystallogr Sect E Struct Rep Online. 2010 Nov 27;66(Pt 12):m1659–60. doi: 10.1107/S1600536810047392 (PMC3011586; doi:10.1107/S1600536810047392)
Supplement: Supplementary file 2 [file e-66-m1659-Isup2.hkl]

# 
# h,k,l, Fc-squared, Fo-squared, sigma(Fo-squared) and status flag 
# 
data_I
_shelx_title ' ajn313a in Pbcn' 
_shelx_refln_list_code          4 
_shelx_F_calc_maximum      407.69 
_exptl_crystal_F_000      2128.00 
_reflns_d_resolution_high  0.7951 
 
loop_ 
 _symmetry_equiv_pos_as_xyz 
 'x, y, z' 
 '-x+1/2, -y+1/2, z+1/2' 
 '-x, y, -z+1/2' 
 'x+1/2, -y+1/2, -z' 
 '-x, -y, -z' 
 'x-1/2, y-1/2, -z-1/2' 
 'x, -y, z-1/2' 
 '-x-1/2, y-1/2, z' 
 
_cell_length_a    17.4207 
_cell_length_b    14.9657 
_cell_length_c    16.5237 
_cell_angle_alpha  90.000 
_cell_angle_beta   90.000 
_cell_angle_gamma  90.000 
 
_shelx_F_squared_multiplier     1.000 
 
loop_ 
 _refln_index_h 
 _refln_index_k 
 _refln_index_l 
 _refln_F_squared_calc 
 _refln_F_squared_meas 
 _refln_F_squared_sigma 
 _refln_observed_status 
   2   0   0     3441.17     3637.56    172.58 o 
   4   0   0   166210.23   183056.56   4955.75 o 
   6   0   0       16.55        3.67     50.18 o 
   8   0   0      157.95      204.40     58.75 o 
  10   0   0    11285.21    11380.22    521.40 o 
  12   0   0     3352.93     3324.23    200.73 o 
  14   0   0    12134.07    12339.79    796.79 o 
  16   0   0    50842.31    47787.63   2979.08 o 
  18   0   0    17542.94    15287.05   1113.79 o 
  20   0   0    15505.80    13267.54   1034.23 o 
   1   1   0    35728.42    34446.65   2220.23 o 
   3   1   0    24725.66    24473.96   1255.77 o 
   5   1   0     7456.33     8111.07    242.34 o 
   7   1   0    14962.08    14960.25    379.42 o 
   9   1   0     1076.43     1099.10     70.99 o 
  11   1   0     1610.07     1537.27     86.90 o 
  13   1   0    12665.40    12868.54    614.42 o 
  15   1   0     7791.25     7999.69    490.80 o 
  17   1   0     7625.59     7331.42    458.98 o 
  19   1   0      269.50      454.08    193.38 o 
  21   1   0     3756.34     2629.03    303.54 o 
   0   2   0       19.94       31.82     42.84 o 
   2   2   0     2585.30     2927.67    259.48 o 
   4   2   0     5916.31     6344.92    428.38 o 
   6   2   0    60161.54    61443.16   1571.54 o 
   8   2   0     4599.15     4983.90    172.58 o 
  10   2   0     3372.14     3682.84    138.31 o 
  12   2   0     3411.20     3682.84    157.89 o 
  14   2   0      220.98       68.54     89.35 o 
  16   2   0     1985.98     1884.87    271.72 o 
  18   2   0     4629.06     4041.46    441.84 o 
  20   2   0      574.38      411.24    219.09 o 
   1   3   0    80544.28    78650.55   2534.79 o 
   3   3   0     2232.11     1766.15    249.68 o 
   5   3   0      184.40      242.34     59.97 o 
   7   3   0    51999.77    51242.81   2021.95 o 
   9   3   0     3968.46     4106.33    150.54 o 
  11   3   0    46771.88    49652.92   1298.60 o 
  13   3   0     2014.30     2312.03    269.27 o 
  15   3   0      988.19     1004.86    127.29 o 
  17   3   0    14095.41    13445.01    717.23 o 
  19   3   0      749.35      600.96    225.21 o 
  21   3   0     3728.73     2882.39    837.18 o 
   0   4   0    37513.50    40951.90   1461.39 o 
   2   4   0     2858.55     2701.24    188.49 o 
   4   4   0      256.42      135.86     51.41 o 
   6   4   0    57847.32    61946.20   2357.31 o 
   8   4   0    18340.85    20469.22    564.24 o 
  10   4   0    85888.38    93281.59   2598.43 o 
  12   4   0     2387.26     2422.18    181.14 o 
  14   4   0     7865.85     7581.10    335.36 o 
  16   4   0     1319.90     1290.04    149.32 o 
  18   4   0      693.49      638.90    167.68 o 
  20   4   0     2380.84     1831.02    263.15 o 
   1   5   0    30114.29    31056.33   1077.07 o 
   3   5   0      408.63      476.11     57.53 o 
   5   5   0    25865.67    27346.55   1799.20 o 
   7   5   0      857.42      857.98     99.14 o 
   9   5   0     1443.76     1556.86     99.14 o 
  11   5   0       38.54       53.85     73.44 o 
  13   5   0     3351.94     3948.44    200.73 o 
  15   5   0      979.35     1015.87    148.10 o 
  17   5   0     2975.95     3287.51    221.53 o 
  19   5   0      372.02      -36.72    150.54 o 
  21   5   0       90.19      236.22    244.79 o 
   0   6   0     4360.88     3817.48    186.04 o 
   2   6   0       18.82       89.35     41.61 o 
   4   6   0    16310.68    15923.50    859.21 o 
   6   6   0     4440.13     4691.37    231.33 o 
   8   6   0    12407.68    13943.16    660.93 o 
  10   6   0    17733.46    19756.88    663.38 o 
  12   6   0       42.02      150.54     90.57 o 
  14   6   0     6180.30     6801.45    334.14 o 
  16   6   0     6925.24     6838.17    334.14 o 
  18   6   0     3027.41     3167.56    233.77 o 
  20   6   0     2888.76     2837.10    257.03 o 
   1   7   0    60367.86    62194.66   1886.10 o 
   3   7   0    38876.13    38942.19   1277.80 o 
   5   7   0     4301.32     4999.81    318.23 o 
   7   7   0     2775.65     2947.25    148.10 o 
   9   7   0    11360.86    12184.35    411.24 o 
  11   7   0     8419.52     9654.46    401.45 o 
  13   7   0     7395.69     7502.77    307.21 o 
  15   7   0      636.67      543.43    144.43 o 
  17   7   0     9299.25     9465.97    529.97 o 
  19   7   0      516.07      548.33    209.29 o 
   0   8   0     2806.25     2540.91    148.10 o 
   2   8   0     5091.51     5464.90    236.22 o 
   4   8   0     1309.52     1585.01    123.62 o 
   6   8   0       85.85      165.23     78.33 o 
   8   8   0       12.84      -23.25     74.66 o 
  10   8   0       78.25      143.20    100.36 o 
  12   8   0      299.13      357.39    113.83 o 
  14   8   0        6.25      328.02    176.25 o 
  16   8   0      162.41      144.43    155.44 o 
  18   8   0      445.54      429.60    227.65 o 
   1   9   0      401.77      389.21     66.09 o 
   3   9   0    35055.27    37226.22   1176.21 o 
   5   9   0     5585.90     5746.41    257.03 o 
   7   9   0    18946.76    21570.77   1212.93 o 
   9   9   0     8346.77     9508.81    351.27 o 
  11   9   0     5668.26     6291.07    427.16 o 
  13   9   0     2169.93     2053.78    177.47 o 
  15   9   0     7146.08     7595.79    362.29 o 
  17   9   0     4926.04     5047.54    533.64 o 
  19   9   0        0.09      111.38    205.62 o 
   0  10   0    23651.08    23841.18   1208.03 o 
   2  10   0      109.59       53.85     73.44 o 
   4  10   0     9010.24     9336.24    482.23 o 
   6  10   0     5683.08     6249.45    286.40 o 
   8  10   0     1365.41     1540.94    134.63 o 
  10  10   0    12082.29    14203.86    627.88 o 
  12  10   0     1301.80     1085.64    192.16 o 
  14  10   0     8359.53     9369.28    564.24 o 
  16  10   0     1236.92      875.12    200.73 o 
  18  10   0     2940.64     2955.82    259.48 o 
   1  11   0      142.60       62.42     91.80 o 
   3  11   0     1499.26     1596.02    164.01 o 
   5  11   0       90.92       89.35     94.24 o 
   7  11   0     3827.23     4108.78    212.97 o 
   9  11   0       21.22      104.04    154.22 o 
  11  11   0     5182.86     5411.05    288.85 o 
  13  11   0     1084.06     1041.58    160.34 o 
  15  11   0       84.10      270.49    167.68 o 
  17  11   0      559.09      383.09    247.24 o 
   0  12   0     5664.98     5652.17    648.69 o 
   2  12   0     1464.72     1379.38    140.75 o 
   4  12   0     9084.28     9611.62    392.89 o 
   6  12   0     4654.12     4337.65    237.44 o 
   8  12   0      656.72      691.53    160.34 o 
  10  12   0     5474.62     5840.66    309.66 o 
  12  12   0       32.18      -53.85    123.62 o 
  14  12   0     6989.29     6814.91    376.97 o 
  16  12   0      959.53     1045.25    208.07 o 
   1  13   0     5248.36     4447.81    276.61 o 
   3  13   0     9469.29     9851.52    440.62 o 
   5  13   0     5803.06     6368.17    301.09 o 
   7  13   0    27759.57    29620.64    924.08 o 
   9  13   0     2237.28     2106.41    193.38 o 
  11  13   0     6020.24     6327.78    430.83 o 
  13  13   0     7140.50     8463.57    809.03 o 
  15  13   0       47.88     -145.65    244.79 o 
   0  14   0     8828.60     9328.89    556.89 o 
   2  14   0      426.17      126.07    111.38 o 
   4  14   0     1822.99     1663.34    164.01 o 
   6  14   0     4786.47     4673.01    428.38 o 
   8  14   0        5.14      -88.12    128.51 o 
  10  14   0     1251.84      857.98    157.89 o 
  12  14   0       48.70       33.05    233.77 o 
  14  14   0      271.94      201.95    186.04 o 
   1  15   0     1112.83     1070.95    151.77 o 
   3  15   0     1081.79      834.73    167.68 o 
   5  15   0     2309.87     2228.80    186.04 o 
   7  15   0     3397.54     3521.28    321.90 o 
   9  15   0      442.20      135.86    165.23 o 
  11  15   0     2007.45     2188.41    219.09 o 
  13  15   0     2246.61     2258.17    254.58 o 
   0  16   0    11164.99    10792.73    635.23 o 
   2  16   0      267.07       75.88    127.29 o 
   4  16   0     9978.91     9264.02    435.72 o 
   6  16   0     3420.73     3537.19    242.34 o 
   8  16   0      278.89      280.28    149.32 o 
  10  16   0     1668.73     1681.70    205.62 o 
   1  17   0     2053.36     1565.42    181.14 o 
   3  17   0     2692.90     2308.36    199.50 o 
   5  17   0      150.73      539.76    321.90 o 
   7  17   0      491.24      731.92    182.37 o 
   9  17   0      488.79      553.22    200.73 o 
   0  18   0     1319.75     1034.23    261.92 o 
   2  18   0      599.84      157.89    161.56 o 
   4  18   0       74.02      257.03    179.92 o 
   6  18   0     1170.05      982.83    663.38 o 
   1   1   1    18481.19    18404.43    455.31 o 
   2   1   1    49928.42    49508.49    969.36 o 
   3   1   1    15132.61    16067.92    469.99 o 
   4   1   1    53619.07    57274.41   1247.20 o 
   5   1   1        0.43       67.32     35.49 o 
   6   1   1        1.57       66.09     26.93 o 
   7   1   1    19639.25    20241.57    399.01 o 
   8   1   1     7327.75     7894.43    149.32 o 
   9   1   1      367.99      315.78     35.49 o 
  10   1   1       25.51        1.22     35.49 o 
  11   1   1     2133.32     2148.02     73.44 o 
  12   1   1     2897.66     2960.72    100.36 o 
  13   1   1      470.88      436.95     66.09 o 
  14   1   1        0.87       30.60     79.56 o 
  15   1   1       35.23      -11.02     84.45 o 
  16   1   1     2210.97     2179.84    148.10 o 
  17   1   1     2512.02     2241.04    177.47 o 
  18   1   1      819.42      440.62    182.37 o 
  19   1   1       62.42       91.80    124.84 o 
  20   1   1     1964.60     1387.95    239.89 o 
  21   1   1     3308.97     2609.45    204.40 o 
   0   2   1   162299.86   154252.30   3796.67 o 
   1   2   1    33691.48    31935.12    826.16 o 
   2   2   1     6251.42     6691.30    151.77 o 
   3   2   1    12160.50    12249.22    343.93 o 
   4   2   1    23989.05    24812.99    695.20 o 
   5   2   1     4457.19     4556.74     96.69 o 
   6   2   1     6381.82     6612.96    179.92 o 
   7   2   1      497.08      543.43     34.27 o 
   8   2   1     9130.59     9538.19    212.97 o 
   9   2   1    17657.78    18793.64    326.79 o 
  10   2   1    21070.08    22545.03    439.40 o 
  11   2   1     6155.62     6440.39    145.65 o 
  12   2   1      251.48      270.49     48.96 o 
  13   2   1     2587.49     2611.89    107.71 o 
  14   2   1    13625.90    13901.54    357.39 o 
  15   2   1     8548.02     7937.27    253.36 o 
  16   2   1     6758.92     6075.65    254.58 o 
  17   2   1      133.20      192.16    165.23 o 
  18   2   1     3528.91     3122.28    200.73 o 
  19   2   1     2070.65     1866.51    177.47 o 
  20   2   1     4276.17     3571.47    228.88 o 
  21   2   1      448.91      370.85    156.66 o 
   1   3   1      885.29      902.05     46.51 o 
   2   3   1     3642.45     4078.18     97.92 o 
   3   3   1     9241.23     9811.13    325.57 o 
   4   3   1      947.49     1293.71     57.53 o 
   5   3   1      185.42      250.91     35.49 o 
   6   3   1    20492.65    22760.44    547.10 o 
   7   3   1     2492.29     2720.82     95.47 o 
   8   3   1       56.71       50.18     31.82 o 
   9   3   1     1310.61     1461.39     57.53 o 
  10   3   1     2767.71     2889.73     84.45 o 
  11   3   1     4603.41     4852.93    122.39 o 
  12   3   1      890.68      849.42     62.42 o 
  13   3   1    12034.01    12265.13    291.30 o 
  14   3   1     9159.39     9628.76    271.72 o 
  15   3   1       22.53      111.38     80.78 o 
  16   3   1       37.43      187.26     91.80 o 
  17   3   1      920.01      835.95    172.58 o 
  18   3   1     2781.78     2066.02    175.02 o 
  19   3   1       94.54       55.08    129.74 o 
  20   3   1       40.45       52.63    160.34 o 
  21   3   1      256.64      305.99    190.94 o 
   0   4   1    32927.97    33805.30    933.87 o 
   1   4   1    15361.25    16502.42    336.58 o 
   2   4   1      154.49      199.50     39.17 o 
   3   4   1     6367.20     6830.83    290.07 o 
   4   4   1    17041.06    17667.62    700.10 o 
   5   4   1    16963.91    17703.11    506.71 o 
   6   4   1    11070.58    11735.17    365.96 o 
   7   4   1      514.75      728.25     46.51 o 
   8   4   1    13298.23    14673.85    473.67 o 
   9   4   1    22037.99    24405.42    599.73 o 
  10   4   1    14760.10    16402.06    354.94 o 
  11   4   1     1249.13     1302.28     69.76 o 
  12   4   1      346.66      328.02     53.85 o 
  13   4   1     4650.99     4548.17    162.78 o 
  14   4   1     3164.78     3321.78    146.87 o 
  15   4   1      590.51      720.90     88.12 o 
  16   4   1     2341.27     2380.57    126.07 o 
  17   4   1       63.05      -75.88     96.69 o 
  18   4   1      613.75      400.23    115.05 o 
  19   4   1      652.10      521.40    144.43 o 
  20   4   1     2090.29     1722.09    193.38 o 
  21   4   1      111.16      156.66    155.44 o 
   1   5   1     8327.39     8120.86    183.59 o 
   2   5   1     2618.29     2122.32     84.45 o 
   3   5   1    22952.25    22764.11    571.58 o 
   4   5   1      833.40      821.27     51.41 o 
   5   5   1       39.82       95.47     34.27 o 
   6   5   1     5070.32     4933.71    233.77 o 
   7   5   1    20404.94    20155.89    609.52 o 
   8   5   1    35050.79    37354.74    893.48 o 
   9   5   1     2256.80     2303.46     90.57 o 
  10   5   1     2913.46     3061.08     97.92 o 
  11   5   1    26776.71    28898.52    578.92 o 
  12   5   1    15878.59    17372.65    358.62 o 
  13   5   1    12328.68    13435.22    337.81 o 
  14   5   1      345.74      235.00     82.00 o 
  15   5   1     1445.67     1302.28    105.26 o 
  16   5   1     3924.05     3570.24    160.34 o 
  17   5   1     6458.39     6430.60    243.56 o 
  18   5   1      750.48      560.57    123.62 o 
  19   5   1      317.30      298.64    141.98 o 
  20   5   1       72.64       33.05    135.86 o 
  21   5   1     3109.42     2938.69    357.39 o 
   0   6   1      207.86      201.95     55.08 o 
   1   6   1     9197.47     9798.89    217.86 o 
   2   6   1    14634.48    15168.33    336.58 o 
   3   6   1     1205.19     1314.51     64.87 o 
   4   6   1      116.41       53.85     37.94 o 
   5   6   1     7948.08     8169.82    325.57 o 
   6   6   1    12100.84    13082.72    353.72 o 
   7   6   1     3779.76     4173.65    135.86 o 
   8   6   1      757.15      801.68     56.30 o 
   9   6   1      551.98      591.16     74.66 o 
  10   6   1     7878.65     8418.28    283.95 o 
  11   6   1        3.18      116.27     77.11 o 
  12   6   1      373.29      387.99     64.87 o 
  13   6   1      321.83      378.20     83.23 o 
  14   6   1     1420.75     1465.06    101.59 o 
  15   6   1      353.04      339.03     93.02 o 
  16   6   1      116.38       14.69     89.35 o 
  17   6   1     1231.25     1231.29    123.62 o 
  18   6   1      151.00      200.73    111.38 o 
  19   6   1      913.11      801.68    133.41 o 
  20   6   1     1184.66      636.45    151.77 o 
   1   7   1    16534.59    17521.97    367.18 o 
   2   7   1     1933.64     1777.17     86.90 o 
   3   7   1    10756.93    11260.27    297.42 o 
   4   7   1      519.11      533.64     53.85 o 
   5   7   1     1825.92     1805.32     78.33 o 
   6   7   1     2330.08     2364.66     96.69 o 
   7   7   1     3623.84     3731.80    145.65 o 
   8   7   1     1298.05     1216.60     68.54 o 
   9   7   1     1278.47     1472.40    122.39 o 
  10   7   1     1635.92     1883.65    104.04 o 
  11   7   1     1759.71     1801.64    110.15 o 
  12   7   1     2879.31     2916.66    132.19 o 
  13   7   1     5981.87     6108.70    221.53 o 
  14   7   1      447.92      534.86    108.93 o 
  15   7   1      386.69      291.30     86.90 o 
  16   7   1     1144.79     1255.77    119.95 o 
  17   7   1     8562.69     8596.98    353.72 o 
  18   7   1      994.25     1015.87    124.84 o 
  19   7   1        2.72      132.19    113.83 o 
  20   7   1      200.86      383.09    181.14 o 
   0   8   1    12736.39    11820.84    374.53 o 
   1   8   1    25739.21    26351.49    538.53 o 
   2   8   1      732.55      669.50     51.41 o 
   3   8   1     2865.91     2992.54    143.20 o 
   4   8   1    16971.37    16431.43    458.98 o 
   5   8   1     4913.54     4595.90    135.86 o 
   6   8   1    12729.97    13031.32    342.70 o 
   7   8   1     1724.43     1753.91     84.45 o 
   8   8   1      209.85      172.58     55.08 o 
   9   8   1     1184.49     1326.75     97.92 o 
  10   8   1    12610.16    13820.76    428.38 o 
  11   8   1      223.78      190.94     79.56 o 
  12   8   1      872.07      924.08     99.14 o 
  13   8   1      406.25      288.85     77.11 o 
  14   8   1     7006.23     7511.34    220.31 o 
  15   8   1     3291.63     3565.35    168.90 o 
  16   8   1      894.42     1135.82    201.95 o 
  17   8   1      843.51     1127.25    129.74 o 
  18   8   1     5995.10     6314.32    277.84 o 
  19   8   1     4493.14     4910.46    332.91 o 
   1   9   1     7745.34     8052.32    210.52 o 
   2   9   1     6292.15     6366.95    177.47 o 
   3   9   1     9151.33     9732.79    261.92 o 
   4   9   1        1.32      119.95     53.85 o 
   5   9   1      426.84      447.96     66.09 o 
   6   9   1       19.74      -19.58     55.08 o 
   7   9   1       32.40       73.44     58.75 o 
   8   9   1      221.35      198.28     66.09 o 
   9   9   1       58.95       51.41     66.09 o 
  10   9   1      280.45     2314.48   3056.19 o 
  11   9   1       34.54       28.15     77.11 o 
  12   9   1      296.80      341.48     88.12 o 
  13   9   1     3485.34     3594.72    164.01 o 
  14   9   1      391.14      402.68     96.69 o 
  15   9   1      158.79       75.88     93.02 o 
  16   9   1     1858.15     2149.24    145.65 o 
  17   9   1     4739.65     4899.44    259.48 o 
  18   9   1      174.60      495.70    141.98 o 
  19   9   1       37.36       58.75    172.58 o 
   0  10   1      297.21      340.26     89.35 o 
   1  10   1     9683.28    10140.37    274.16 o 
   2  10   1     1233.70     1231.29     88.12 o 
   3  10   1      135.74      133.41     58.75 o 
   4  10   1       27.63        8.57     75.88 o 
   5  10   1     1528.71     1498.11     96.69 o 
   6  10   1     7220.52     7306.94    214.19 o 
   7  10   1     8151.03     9101.24    253.36 o 
   8  10   1      264.93      413.69     74.66 o 
   9  10   1       75.95      233.77     73.44 o 
  10  10   1      563.69      658.48     89.35 o 
  11  10   1      158.78      155.44     93.02 o 
  12  10   1     4160.10     3981.49    168.90 o 
  13  10   1      308.83      227.65     94.24 o 
  14  10   1      474.52      602.18    106.48 o 
  15  10   1       39.42       24.48    105.26 o 
  16  10   1      777.91      962.02    130.96 o 
  17  10   1      526.56      646.24    132.19 o 
  18  10   1      478.32      561.79    132.19 o 
   1  11   1      369.06      373.30     72.21 o 
   2  11   1     4326.53     4102.66    172.58 o 
   3  11   1     8604.25     8516.19    249.68 o 
   4  11   1     3108.68     3211.63    135.86 o 
   5  11   1      187.18      304.76     70.99 o 
   6  11   1     3659.89     3933.75    148.10 o 
   7  11   1    35716.02    37977.72    915.51 o 
   8  11   1     7201.57     8036.41    244.79 o 
   9  11   1     9186.53     9720.55    297.42 o 
  10  11   1      681.55      736.81     96.69 o 
  11  11   1    12382.26    14206.30    569.13 o 
  12  11   1     2539.27     2855.46    151.77 o 
  13  11   1     3002.29     2960.72    159.11 o 
  14  11   1      433.53      268.04    111.38 o 
  15  11   1     1456.86     1608.26    199.50 o 
  16  11   1     1216.81     1279.02    172.58 o 
  17  11   1     2286.56     2275.31    231.33 o 
   0  12   1     3328.25     3252.02    195.83 o 
   1  12   1       63.11       72.21     91.80 o 
   2  12   1      307.57      389.21     73.44 o 
   3  12   1      494.37      410.02     74.66 o 
   4  12   1     1296.12     1358.58    100.36 o 
   5  12   1     2843.71     2673.09    129.74 o 
   6  12   1     1008.58      925.30     85.68 o 
   7  12   1       20.02      -20.81     79.56 o 
   8  12   1     1597.22     1663.34    128.51 o 
   9  12   1     6316.45     6862.65    236.22 o 
  10  12   1     1480.74     1701.28    127.29 o 
  11  12   1     1880.77     1870.18    156.66 o 
  12  12   1      807.38      875.12    117.50 o 
  13  12   1     1515.93     1663.34    141.98 o 
  14  12   1     2232.23     2657.18    168.90 o 
  15  12   1     1639.20     1802.87    144.43 o 
  16  12   1      754.35      592.39    157.89 o 
   1  13   1     1377.75     1288.81     97.92 o 
   2  13   1      576.61      594.84     83.23 o 
   3  13   1      177.33      214.19     77.11 o 
   4  13   1     1610.46     1463.84    127.29 o 
   5  13   1      641.16      620.54     91.80 o 
   6  13   1        7.54       14.69     75.88 o 
   7  13   1      357.28      385.54     88.12 o 
   8  13   1       24.73      102.81     88.12 o 
   9  13   1       43.47        2.45     97.92 o 
  10  13   1      100.00      108.93    108.93 o 
  11  13   1      236.68      373.30    107.71 o 
  12  13   1       92.36      160.34    112.60 o 
  13  13   1      440.90      635.23    133.41 o 
  14  13   1       45.80       89.35    152.99 o 
  15  13   1        3.24      247.24    148.10 o 
   0  14   1     8293.77     8861.35    378.20 o 
   1  14   1      333.61      259.48     78.33 o 
   2  14   1      407.31      280.28     86.90 o 
   3  14   1     4427.31     4166.30    167.68 o 
   4  14   1     7209.62     7544.38    242.34 o 
   5  14   1     3210.60     3266.70    145.65 o 
   6  14   1      115.01      124.84     89.35 o 
   7  14   1      478.59      369.63     99.14 o 
   8  14   1      985.12      953.45    116.27 o 
   9  14   1     3696.11     3679.17    175.02 o 
  10  14   1     1997.04     2079.48    204.40 o 
  11  14   1     1471.42     1528.70    137.08 o 
  12  14   1      493.88      405.13    117.50 o 
  13  14   1      161.08       93.02    116.27 o 
  14  14   1     2257.53     2533.56    187.26 o 
   1  15   1     8460.43     7402.41    294.97 o 
   2  15   1     5867.14     5467.35    200.73 o 
   3  15   1     7857.93     7339.99    244.79 o 
   4  15   1     1179.88      844.52    101.59 o 
   5  15   1     1169.10     1028.11    113.83 o 
   6  15   1     2353.51     2052.55    129.74 o 
   7  15   1     2341.45     2312.03    151.77 o 
   8  15   1      704.86      801.68    121.17 o 
   9  15   1      328.87      386.77    121.17 o 
  10  15   1      423.21      265.60    117.50 o 
  11  15   1        5.48      107.71    115.05 o 
  12  15   1      329.56      309.66    133.41 o 
  13  15   1     1944.86     2151.69    168.90 o 
   0  16   1      335.52       70.99    170.13 o 
   1  16   1      761.07      608.30    132.19 o 
   2  16   1       30.23      -14.69    141.98 o 
   3  16   1      353.98      489.58    108.93 o 
   4  16   1      526.30      434.50    115.05 o 
   5  16   1      200.95       41.61    113.83 o 
   6  16   1        0.63       80.78    135.86 o 
   7  16   1       86.41      231.33    112.60 o 
   8  16   1      105.20      188.49    113.83 o 
   9  16   1     1518.98     1441.80    140.75 o 
  10  16   1      259.46      199.50    135.86 o 
  11  16   1       26.10      168.90    148.10 o 
   1  17   1      478.01      443.07    108.93 o 
   2  17   1     1906.16     1881.20    139.53 o 
   3  17   1     1127.34     1130.92    130.96 o 
   4  17   1     1540.07     1288.81    126.07 o 
   5  17   1       83.50      -51.41    112.60 o 
   6  17   1        4.59       12.24    186.04 o 
   7  17   1     1894.12     1846.93    165.23 o 
   8  17   1     1391.55     1385.50    156.66 o 
   9  17   1       48.31       57.53    145.65 o 
   0  18   1     1456.13     1052.59    467.55 o 
   1  18   1     1855.65     1669.46    219.09 o 
   2  18   1      325.27      297.42    152.99 o 
   3  18   1        8.83       88.12    139.53 o 
   4  18   1     2348.85     2009.71    179.92 o 
   5  18   1     2138.50     1998.70    211.74 o 
   6  18   1     5859.88     7156.39    471.22 o 
   0   0   2     4010.91     4070.83    188.49 o 
   1   0   2    75451.34    68635.05   2700.02 o 
   2   0   2    43408.30    41874.76   1140.71 o 
   3   0   2     5061.24     5409.83    190.94 o 
   4   0   2    82811.63    91648.84   2097.84 o 
   5   0   2    51362.17    51431.30   1198.24 o 
   6   0   2       59.61       69.76     34.27 o 
   7   0   2    15650.91    18329.77    429.60 o 
   8   0   2    22183.09    23858.32    552.00 o 
   9   0   2    19383.73    20717.68    510.38 o 
  10   0   2      547.95      490.80     52.63 o 
  11   0   2     8193.71     8565.15    254.58 o 
  12   0   2     2482.86     2548.25    135.86 o 
  13   0   2    10958.59    11443.87    402.68 o 
  14   0   2    13407.59    13550.27    574.03 o 
  15   0   2     6130.09     5756.20    495.70 o 
  16   0   2     2849.90     2942.36    223.98 o 
  17   0   2     1969.30     1882.42    328.02 o 
  18   0   2      580.20      354.94    342.70 o 
  19   0   2    18404.93    16662.76   1015.87 o 
  20   0   2     3569.67     2637.60    455.31 o 
  21   0   2      632.53      813.92    248.46 o 
   1   1   2     3002.26     2801.61     53.85 o 
   2   1   2    27690.64    28356.31    456.53 o 
   3   1   2    19467.50    19433.76    559.34 o 
   4   1   2      783.82     1046.47     46.51 o 
   5   1   2     8072.91     8681.43    173.80 o 
   6   1   2    19381.67    19625.92    386.77 o 
   7   1   2      307.15      317.00     29.37 o 
   8   1   2     6092.04     6441.61    132.19 o 
   9   1   2     3911.69     4223.83    100.36 o 
  10   1   2      739.21      782.10     51.41 o 
  11   1   2      123.29      176.25     45.29 o 
  12   1   2     5946.32     6583.59    173.80 o 
  13   1   2      549.32      613.20     63.65 o 
  14   1   2     4034.44     3832.17    156.66 o 
  15   1   2     2441.41     2524.99    168.90 o 
  16   1   2     4073.90     3751.38    195.83 o 
  17   1   2      354.63      211.74    112.60 o 
  18   1   2     4292.00     3696.31    217.86 o 
  19   1   2     1766.84     1387.95    155.44 o 
  20   1   2     2847.83     2390.36    195.83 o 
  21   1   2      373.71       57.53    166.46 o 
   0   2   2     1630.19     1593.57     57.53 o 
   1   2   2    11389.06    11013.04    258.25 o 
   2   2   2       17.93       47.73     33.05 o 
   3   2   2     1724.51     1906.90     62.42 o 
   4   2   2      141.05      130.96     30.60 o 
   5   2   2    49546.30    51911.09    889.81 o 
   6   2   2      637.41      686.63     41.61 o 
   7   2   2     6109.86     6281.27    134.63 o 
   8   2   2     8825.75    10177.08    235.00 o 
   9   2   2     5405.41     5296.00    118.72 o 
  10   2   2    22318.93    24014.98    456.53 o 
  11   2   2       50.80      161.56     41.61 o 
  12   2   2     1132.55     1133.37     70.99 o 
  13   2   2      754.65      652.36     64.87 o 
  14   2   2     2740.20     2728.17    126.07 o 
  15   2   2     1578.36     1466.28    108.93 o 
  16   2   2       56.74      162.78    123.62 o 
  17   2   2       28.54      171.35     99.14 o 
  18   2   2     2973.80     2866.47    271.72 o 
  19   2   2     1234.94     1493.21    255.80 o 
  20   2   2       91.78      -12.24    141.98 o 
  21   2   2      605.62      429.60    165.23 o 
   1   3   2     9722.46    10088.96    184.82 o 
   2   3   2    78869.88    77600.44   1630.29 o 
   3   3   2    50340.66    52545.09    991.39 o 
   4   3   2    25578.21    26880.23    495.70 o 
   5   3   2     6374.61     6683.95    211.74 o 
   6   3   2     9728.52     9005.77    212.97 o 
   7   3   2     1950.62     1543.39     57.53 o 
   8   3   2    54315.90    56664.89   1157.85 o 
   9   3   2     3317.84     4106.33    118.72 o 
  10   3   2     9874.71    10582.21    222.76 o 
  11   3   2     2604.82     2551.92     85.68 o 
  12   3   2    44025.46    47252.76   1028.11 o 
  13   3   2      773.98      616.87     61.20 o 
  14   3   2      955.25      948.56     78.33 o 
  15   3   2     1533.59     1332.87    113.83 o 
  16   3   2     3926.81     3545.76    173.80 o 
  17   3   2      371.88      417.36    101.59 o 
  18   3   2     6087.96     5463.68    226.43 o 
  19   3   2      252.50       20.81    124.84 o 
  20   3   2      422.22      511.61    182.37 o 
  21   3   2      328.44      107.71    148.10 o 
   0   4   2     3698.87     3888.47    130.96 o 
   1   4   2    35944.94    34845.66    782.10 o 
   2   4   2    38580.53    38890.79    744.16 o 
   3   4   2     3292.93     3296.08     88.12 o 
   4   4   2     1323.23     1588.68     59.97 o 
   5   4   2     5417.40     4958.19    126.07 o 
   6   4   2     9239.36     9456.18    351.27 o 
   7   4   2      125.60      139.53     35.49 o 
   8   4   2        4.00       46.51     39.17 o 
   9   4   2    42559.14    46397.23    936.32 o 
  10   4   2     4579.31     4949.63    133.41 o 
  11   4   2     8308.36     8643.49    216.64 o 
  12   4   2       72.68       85.68     53.85 o 
  13   4   2     2506.19     2307.13    123.62 o 
  14   4   2     1784.00     1822.45    104.04 o 
  15   4   2    12022.04    12216.17    334.14 o 
  16   4   2     2329.58     2373.23    134.63 o 
  17   4   2     1217.32      932.64    121.17 o 
  18   4   2       30.91      -46.51    121.17 o 
  19   4   2     1153.44     1021.99    140.75 o 
  20   4   2       87.07      171.35    143.20 o 
  21   4   2      245.52      208.07    171.35 o 
   1   5   2     8280.61     9130.61    183.59 o 
   2   5   2      750.37      653.59     47.73 o 
   3   5   2     8828.91     8955.59    211.74 o 
   4   5   2     8046.14     8573.72    226.43 o 
   5   5   2      838.27      873.90     50.18 o 
   6   5   2     9814.73    11155.02    296.19 o 
   7   5   2     2134.66     2523.77     83.23 o 
   8   5   2      272.48      303.54     42.84 o 
   9   5   2     1170.06     1463.84     64.87 o 
  10   5   2        1.48       34.27     53.85 o 
  11   5   2     1892.94     1948.52     88.12 o 
  12   5   2     1503.42     1495.66     82.00 o 
  13   5   2      379.75      303.54     68.54 o 
  14   5   2      189.15      353.72     77.11 o 
  15   5   2        1.22       -1.22     78.33 o 
  16   5   2     1336.65     1162.75    106.48 o 
  17   5   2     1227.02     1203.14    116.27 o 
  18   5   2     1585.53     1556.86    139.53 o 
  19   5   2       34.54       20.81    113.83 o 
  20   5   2      159.31      -15.91    132.19 o 
   0   6   2     5501.77     4877.41    160.34 o 
   1   6   2    14452.49    14276.07    288.85 o 
   2   6   2      441.97      356.17     37.94 o 
   3   6   2    26755.19    27770.04    747.83 o 
   4   6   2     5961.95     6060.97    264.37 o 
   5   6   2     9992.21     9446.39    237.44 o 
   6   6   2      371.56      402.68     44.06 o 
   7   6   2      663.53      648.69     52.63 o 
   8   6   2     1460.91     1516.47     77.11 o 
   9   6   2    17096.13    18165.76    540.98 o 
  10   6   2        1.32       95.47     56.30 o 
  11   6   2     4215.64     4419.66    134.63 o 
  12   6   2     1661.51     1673.13     89.35 o 
  13   6   2     2449.97     2741.63    130.96 o 
  14   6   2      764.20      824.94     94.24 o 
  15   6   2    17997.33    19279.55    485.91 o 
  16   6   2        5.77       62.42    101.59 o 
  17   6   2       48.38      105.26    101.59 o 
  18   6   2     1808.89     1987.68    149.32 o 
  19   6   2     9824.83     9386.42    552.00 o 
  20   6   2      523.33      751.50    155.44 o 
   1   7   2      382.06      351.27     42.84 o 
   2   7   2    37095.71    35370.72    704.99 o 
   3   7   2    12732.37    13976.21    307.21 o 
   4   7   2     1597.07     1259.44     58.75 o 
   5   7   2     7232.50     7669.23    204.40 o 
   6   7   2     1611.71     1447.92    105.26 o 
   7   7   2     3238.25     3229.99    165.23 o 
   8   7   2    10916.12    12104.79    390.44 o 
   9   7   2      126.44       67.32     51.41 o 
  10   7   2       88.43      135.86     53.85 o 
  11   7   2        6.10       42.84     55.08 o 
  12   7   2     2196.13     2233.70    105.26 o 
  13   7   2    11722.08    12505.02    351.27 o 
  14   7   2      577.97      627.88     88.12 o 
  15   7   2      144.81      195.83     89.35 o 
  16   7   2     7841.86     8018.05    260.70 o 
  17   7   2     4580.18     4457.60    199.50 o 
  18   7   2     2785.64     2711.03    173.80 o 
  19   7   2     1160.88     1112.56    139.53 o 
  20   7   2     4246.90     3733.03    216.64 o 
   0   8   2     6811.98     6642.34    238.67 o 
   1   8   2      169.88      140.75     41.61 o 
   2   8   2      304.96      281.51     44.06 o 
   3   8   2      307.99      374.53     48.96 o 
   4   8   2     1692.78     1735.55     78.33 o 
   5   8   2        4.17       -7.34     46.51 o 
   6   8   2     4430.68     4389.06    137.08 o 
   7   8   2      404.86      461.43     59.97 o 
   8   8   2       41.15      100.36     57.53 o 
   9   8   2      544.84      529.97     68.54 o 
  10   8   2       20.62       19.58     64.87 o 
  11   8   2      471.76      352.50     73.44 o 
  12   8   2     1571.41     1786.96    112.60 o 
  13   8   2      617.21      626.66     91.80 o 
  14   8   2      322.98      212.97     96.69 o 
  15   8   2        9.58       57.53     86.90 o 
  16   8   2      791.96      763.74    116.27 o 
  17   8   2       28.36       28.15     97.92 o 
  18   8   2       76.25      301.09    162.78 o 
  19   8   2      728.38      775.98    145.65 o 
   1   9   2        0.49       64.87     50.18 o 
   2   9   2    19480.74    20384.77    455.31 o 
   3   9   2      957.84     1013.42     69.76 o 
   4   9   2    12306.93    12638.43    312.11 o 
   5   9   2      264.72      318.23     61.20 o 
   6   9   2     1449.34     1485.87     88.12 o 
   7   9   2     4722.76     5391.47    173.80 o 
   8   9   2    17171.35    17949.12    465.10 o 
   9   9   2     4839.12     5173.61    179.92 o 
  10   9   2      356.94      320.67     77.11 o 
  11   9   2     6991.52     7398.73    239.89 o 
  12   9   2     2005.85     2329.16    132.19 o 
  13   9   2     3320.28     3491.91    160.34 o 
  14   9   2        0.55      -13.46    110.15 o 
  15   9   2      747.36      634.00    127.29 o 
  16   9   2     4020.12     4288.70    192.16 o 
  17   9   2      763.26      563.01    148.10 o 
  18   9   2     1136.06     1134.60    171.35 o 
  19   9   2        1.73       48.96    151.77 o 
   0  10   2      328.65      286.40     90.57 o 
   1  10   2    14162.06    14883.15    373.30 o 
   2  10   2      622.28      607.08     68.54 o 
   3  10   2     1098.54     1162.75     77.11 o 
   4  10   2     3240.01     3334.02    123.62 o 
   5  10   2    17877.51    18843.83    441.84 o 
   6  10   2      910.99      969.36     82.00 o 
   7  10   2     5000.74     5221.34    212.97 o 
   8  10   2     1065.10     1067.28     94.24 o 
   9  10   2    20246.93    23405.46    649.91 o 
  10  10   2      363.89      317.00     83.23 o 
  11  10   2     5905.23     6417.13    226.43 o 
  12  10   2      356.96      241.12     95.47 o 
  13  10   2     4878.12     4780.72    203.17 o 
  14  10   2      920.81      807.80    113.83 o 
  15  10   2     6203.26     6761.06    243.56 o 
  16  10   2      101.82        9.79    159.11 o 
  17  10   2      159.45       30.60    113.83 o 
  18  10   2      171.63      236.22    149.32 o 
   1  11   2      297.53      127.29     64.87 o 
   2  11   2      260.00      220.31     66.09 o 
   3  11   2     5660.31     5581.18    187.26 o 
   4  11   2      150.08      201.95     86.90 o 
   5  11   2      743.53      681.74     77.11 o 
   6  11   2     1019.85     1050.14     91.80 o 
   7  11   2      206.73      176.25     86.90 o 
   8  11   2      147.69       79.56     73.44 o 
   9  11   2      486.67      469.99     88.12 o 
  10  11   2      599.74      443.07     94.24 o 
  11  11   2        0.14      171.35     95.47 o 
  12  11   2     4814.45     5041.42    199.50 o 
  13  11   2       14.29       -3.67    100.36 o 
  14  11   2     1083.12     1332.87    129.74 o 
  15  11   2      242.93      432.05    115.05 o 
  16  11   2        1.30       80.78    128.51 o 
  17  11   2       64.27      -24.48    121.17 o 
   0  12   2      132.76      164.01    137.08 o 
   1  12   2     4014.58     3840.73    168.90 o 
   2  12   2        2.33      118.72     69.76 o 
   3  12   2     6096.40     5917.76    199.50 o 
   4  12   2      190.61      159.11     69.76 o 
   5  12   2     7695.83     8011.93    236.22 o 
   6  12   2     1181.99     1243.53    102.81 o 
   7  12   2       91.22      107.71     77.11 o 
   8  12   2       36.10      -35.49     86.90 o 
   9  12   2     5203.70     5362.09    243.56 o 
  10  12   2      182.51       53.85     90.57 o 
  11  12   2      516.04      505.49    104.04 o 
  12  12   2     1007.12      760.07    108.93 o 
  13  12   2      861.35      931.42    129.74 o 
  14  12   2      345.10      556.89    128.51 o 
  15  12   2     4088.51     4575.10    288.85 o 
  16  12   2        6.71       74.66    126.07 o 
   1  13   2     1897.61     1762.48    110.15 o 
   2  13   2     7837.39     8343.62    307.21 o 
   3  13   2     2103.62     1936.28    113.83 o 
   4  13   2      268.32      264.37     75.88 o 
   5  13   2      129.68       86.90     74.66 o 
   6  13   2     9690.67     9955.55    298.64 o 
   7  13   2     1615.84     1608.26    112.60 o 
   8  13   2     8435.81     8757.31    275.39 o 
   9  13   2       65.72      135.86    100.36 o 
  10  13   2     1135.43     1200.69    128.51 o 
  11  13   2        2.66      139.53    108.93 o 
  12  13   2     8622.79     9846.62    335.36 o 
  13  13   2      128.71      286.40    117.50 o 
  14  13   2      757.66      656.03    135.86 o 
  15  13   2      180.55      329.24    155.44 o 
   0  14   2       43.73       67.32    106.48 o 
   1  14   2     1721.00     1305.95    104.04 o 
   2  14   2      155.20      193.38     84.45 o 
   3  14   2      305.42      173.80     82.00 o 
   4  14   2      319.96      310.88    100.36 o 
   5  14   2     3012.52     2774.68    182.37 o 
   6  14   2      186.93       55.08     85.68 o 
   7  14   2       18.18       50.18     85.68 o 
   8  14   2      413.79      248.46    100.36 o 
   9  14   2       30.30       36.72    104.04 o 
  10  14   2       20.61      228.88    126.07 o 
  11  14   2      166.66       63.65    110.15 o 
  12  14   2      317.77      226.43    116.27 o 
  13  14   2      199.16      389.21    384.32 o 
  14  14   2      172.41      529.97    143.20 o 
   1  15   2      711.41      544.65    102.81 o 
   2  15   2     2607.88     2351.19    133.41 o 
   3  15   2     1304.15     1364.70    117.50 o 
   4  15   2       34.79       28.15     80.78 o 
   5  15   2      448.40      264.37    100.36 o 
   6  15   2      943.10     1086.86    111.38 o 
   7  15   2      598.14      412.47    104.04 o 
   8  15   2     1371.74     1735.55    146.87 o 
   9  15   2      236.96      324.34    113.83 o 
  10  15   2      455.35      248.46    126.07 o 
  11  15   2       75.38      126.07    145.65 o 
  12  15   2     3626.44     3580.03    210.52 o 
   0  16   2      947.13     1116.24    193.38 o 
   1  16   2     5868.82     5786.80    231.33 o 
   2  16   2      644.19      576.48    110.15 o 
   3  16   2      394.48      144.43    100.36 o 
   4  16   2      801.29      622.99    140.75 o 
   5  16   2     7657.34     7462.38    342.70 o 
   6  16   2        0.94      140.75    150.54 o 
   7  16   2      764.50      821.27    150.54 o 
   8  16   2      360.18      427.16    144.43 o 
   9  16   2     2301.94     2123.54    170.13 o 
  10  16   2      516.21      685.41    145.65 o 
  11  16   2     2095.03     1944.85    178.70 o 
   1  17   2       81.79      -51.41    119.95 o 
   2  17   2     1939.58     1696.38    156.66 o 
   3  17   2       38.82      127.29    135.86 o 
   4  17   2     1398.89     1188.45    155.44 o 
   5  17   2      186.79      356.17    144.43 o 
   6  17   2      621.24      375.75    160.34 o 
   7  17   2       59.37      177.47    164.01 o 
   8  17   2     1604.64     1603.37    186.04 o 
   9  17   2       12.37      116.27    328.02 o 
   0  18   2       18.78     -178.70    178.70 o 
   1  18   2      424.76      225.21    132.19 o 
   2  18   2       68.47      210.52    165.23 o 
   3  18   2        1.03       41.61    143.20 o 
   4  18   2      440.64      511.61    152.99 o 
   5  18   2      508.90      356.17    165.23 o 
   1   1   3    20835.34    18900.13    467.55 o 
   2   1   3    98966.32    89805.59   2081.93 o 
   3   1   3    26687.05    26630.55    435.72 o 
   4   1   3       74.64      110.15     33.05 o 
   5   1   3    22465.05    24259.77    467.55 o 
   6   1   3    20524.25    21363.92    373.30 o 
   7   1   3     8876.15     9768.29    208.07 o 
   8   1   3     3017.28     2571.50     70.99 o 
   9   1   3     6940.11     7762.25    156.66 o 
  10   1   3     1292.28     1290.04     62.42 o 
  11   1   3      140.01      189.71     46.51 o 
  12   1   3    27365.88    30013.53    575.25 o 
  13   1   3        7.06       83.23     58.75 o 
  14   1   3     4640.73     4403.75    143.20 o 
  15   1   3     1184.75     1119.91     90.57 o 
  16   1   3     4441.32     4546.95    199.50 o 
  17   1   3     4567.74     3949.66    203.17 o 
  18   1   3     5862.10     5091.60    260.70 o 
  19   1   3      620.72      320.67    166.46 o 
  20   1   3     1459.56     1279.02    168.90 o 
  21   1   3     1847.28     1715.97    225.21 o 
   0   2   3     2078.38     1942.40     69.76 o 
   1   2   3    25696.33    23492.36    536.09 o 
   2   2   3     2705.80     2887.28     85.68 o 
   3   2   3      806.52      719.68     39.17 o 
   4   2   3     1555.09     1386.73     53.85 o 
   5   2   3    35954.03    33947.28    641.35 o 
   6   2   3     4525.28     4518.80    101.59 o 
   7   2   3     1640.50     1816.33     59.97 o 
   8   2   3      453.55      476.11     40.39 o 
   9   2   3    13955.20    13726.52    325.57 o 
  10   2   3     9698.50    10489.19    249.68 o 
  11   2   3     5683.47     5892.06    154.22 o 
  12   2   3       22.04       78.33     55.08 o 
  13   2   3     5173.51     5188.29    151.77 o 
  14   2   3     2106.47     2233.70    106.48 o 
  15   2   3     6802.68     7026.66    225.21 o 
  16   2   3      623.43      675.62    101.59 o 
  17   2   3      180.94       79.56    104.04 o 
  18   2   3      291.38      220.31    108.93 o 
  19   2   3     8932.87     8082.92    358.62 o 
  20   2   3       31.22      164.01    173.80 o 
  21   2   3      412.42      378.20    181.14 o 
   1   3   3    18952.75    18323.65    419.81 o 
   2   3   3      880.23      829.83     40.39 o 
   3   3   3     1016.87      928.97     42.84 o 
   4   3   3      133.60       93.02     28.15 o 
   5   3   3      939.58      926.52     50.18 o 
   6   3   3      186.33       82.00     34.27 o 
   7   3   3     3427.82     3555.55     96.69 o 
   8   3   3     6046.50     6473.43    141.98 o 
   9   3   3     1054.47     1055.04     52.63 o 
  10   3   3      172.45      100.36     37.94 o 
  11   3   3     2266.64     2362.21     89.35 o 
  12   3   3     1022.98      987.72     66.09 o 
  13   3   3      467.05      481.01     62.42 o 
  14   3   3      344.48      379.42     70.99 o 
  15   3   3      144.38       79.56     75.88 o 
  16   3   3      909.77      775.98    107.71 o 
  17   3   3       19.04      -82.00     90.57 o 
  18   3   3      161.13      121.17     96.69 o 
  19   3   3     2169.26     1982.79    183.59 o 
  20   3   3     1116.16      766.19    164.01 o 
  21   3   3      928.32      820.04    181.14 o 
   0   4   3      432.34      507.94     46.51 o 
   1   4   3    50225.97    47313.96    768.64 o 
   2   4   3     7685.71     7948.29    263.15 o 
   3   4   3    12712.21    13284.68    329.24 o 
   4   4   3      138.12      192.16     34.27 o 
   5   4   3    21615.24    22135.01    444.29 o 
   6   4   3      711.94      984.05     50.18 o 
   7   4   3      430.56      249.68     37.94 o 
   8   4   3     2829.63     2602.10     93.02 o 
   9   4   3    10119.30     9812.35    210.52 o 
  10   4   3      181.89      133.41     46.51 o 
  11   4   3     4098.63     4517.57    134.63 o 
  12   4   3       41.70      -37.94     53.85 o 
  13   4   3     2507.86     2673.09    106.48 o 
  14   4   3      528.39      506.71     72.21 o 
  15   4   3     3556.97     3152.88    154.22 o 
  16   4   3     3264.72     3047.62    170.13 o 
  17   4   3      367.20      368.41    111.38 o 
  18   4   3     1153.08      928.97    173.80 o 
  19   4   3     3846.28     3480.89    187.26 o 
  20   4   3      152.71      282.73    161.56 o 
  21   4   3     1205.23     1085.64    200.73 o 
   1   5   3     7057.93     7240.85    145.65 o 
   2   5   3    34591.32    33511.55    603.40 o 
   3   5   3      121.44      134.63     30.60 o 
   4   5   3    55013.16    56361.34   1226.39 o 
   5   5   3    16109.04    18189.02    528.74 o 
   6   5   3    20795.30    20859.66    554.45 o 
   7   5   3     1896.69     2001.15     75.88 o 
   8   5   3    37497.82    39597.00    810.25 o 
   9   5   3       44.71       64.87     45.29 o 
  10   5   3     4637.97     5036.52    176.25 o 
  11   5   3     1989.10     2146.80     88.12 o 
  12   5   3    20713.27    22204.77    603.40 o 
  13   5   3     2844.26     3199.39    149.32 o 
  14   5   3      392.19      374.53     75.88 o 
  15   5   3      284.92      303.54     73.44 o 
  16   5   3     5157.66     5204.21    203.17 o 
  17   5   3     1134.89     1133.37    134.63 o 
  18   5   3     4949.06     4679.13    259.48 o 
  19   5   3      578.53      337.81    127.29 o 
  20   5   3     1108.12      750.28    152.99 o 
   0   6   3     1644.57     1409.98     73.44 o 
   1   6   3    12539.65    12731.45    266.82 o 
   2   6   3     1540.54     1411.21     57.53 o 
   3   6   3     3711.01     4068.39    113.83 o 
   4   6   3     6412.24     6661.92    170.13 o 
   5   6   3     1044.91      980.38     57.53 o 
   6   6   3      285.71      274.16     42.84 o 
   7   6   3     1478.69     1499.33     68.54 o 
   8   6   3      490.03      342.70     53.85 o 
   9   6   3    15010.25    16208.67    423.48 o 
  10   6   3     3282.76     3621.65    115.05 o 
  11   6   3     4212.62     4455.15    137.08 o 
  12   6   3        4.76       78.33     56.30 o 
  13   6   3     5256.72     5024.29    193.38 o 
  14   6   3      479.65      450.41     88.12 o 
  15   6   3     2373.74     2357.31    124.84 o 
  16   6   3      484.73      545.88    102.81 o 
  17   6   3      219.63      205.62    128.51 o 
  18   6   3      229.60      473.67    148.10 o 
  19   6   3       76.82       35.49    118.72 o 
  20   6   3      535.83      130.96    144.43 o 
   1   7   3     1000.16      975.48     46.51 o 
   2   7   3    29532.51    29545.98    618.09 o 
   3   7   3     2914.68     3217.75     89.35 o 
   4   7   3       12.32       19.58     34.27 o 
   5   7   3      378.28      392.89     41.61 o 
   6   7   3     8373.92     8880.93    282.73 o 
   7   7   3     2811.30     2675.54    137.08 o 
   8   7   3     4475.92     4605.70    145.65 o 
   9   7   3      207.80      233.77     59.97 o 
  10   7   3      444.39      402.68     56.30 o 
  11   7   3     4461.54     4620.38    141.98 o 
  12   7   3      677.85      719.68     78.33 o 
  13   7   3       42.55      111.38     69.76 o 
  14   7   3      282.52       25.70     86.90 o 
  15   7   3      242.99      146.87     85.68 o 
  16   7   3     5478.14     5588.52    206.85 o 
  17   7   3       41.07        4.90     97.92 o 
  18   7   3     3526.29     3319.33    177.47 o 
  19   7   3        0.12      146.87    140.75 o 
  20   7   3     1725.04     1560.53    274.16 o 
   0   8   3    15331.83    15976.13    487.13 o 
   1   8   3    27865.25    29079.66    591.16 o 
   2   8   3     9165.93     9565.11    206.85 o 
   3   8   3    30159.35    30903.33    734.37 o 
   4   8   3      760.53      865.33     53.85 o 
   5   8   3    24324.66    25757.88    747.83 o 
   6   8   3     8728.12     9013.12    304.76 o 
   7   8   3        0.11       31.82     68.54 o 
   8   8   3      147.10      135.86     56.30 o 
   9   8   3    15375.55    15641.99    636.45 o 
  10   8   3      470.69      390.44     66.09 o 
  11   8   3    14205.93    15094.89    469.99 o 
  12   8   3     1832.19     1930.16     99.14 o 
  13   8   3     1300.57     1394.07     97.92 o 
  14   8   3       42.38       63.65     86.90 o 
  15   8   3    22673.92    25126.32    556.89 o 
  16   8   3      292.74      390.44    111.38 o 
  17   8   3        1.73      119.95    137.08 o 
  18   8   3      214.02      138.31    107.71 o 
  19   8   3    10650.69    11183.17    406.35 o 
   1   9   3      196.22      239.89     47.73 o 
   2   9   3    16248.60    16720.28    351.27 o 
   3   9   3     1216.51     1139.49     66.09 o 
   4   9   3      831.69      782.10     66.09 o 
   5   9   3      166.74      208.07     57.53 o 
   6   9   3     2312.30     2488.28    123.62 o 
   7   9   3     2409.42     2381.79    121.17 o 
   8   9   3      188.13      217.86     72.21 o 
   9   9   3     1166.02     1217.82    101.59 o 
  10   9   3       37.49        9.79     73.44 o 
  11   9   3      607.57      733.14     85.68 o 
  12   9   3     4210.80     4521.24    187.26 o 
  13   9   3       85.98       86.90     90.57 o 
  14   9   3     2878.49     3052.51    157.89 o 
  15   9   3      533.14      469.99    107.71 o 
  16   9   3     2229.52     2412.39    152.99 o 
  17   9   3       72.39      170.13    108.93 o 
  18   9   3     3188.86     3393.99    265.60 o 
   0  10   3    14497.41    15037.36    704.99 o 
   1  10   3       37.38      104.04     66.09 o 
   2  10   3       98.49       95.47     51.41 o 
   3  10   3     2450.52     2523.77    104.04 o 
   4  10   3     2564.22     2572.73    105.26 o 
   5  10   3     4227.24     4522.47    146.87 o 
   6  10   3     1088.96     1138.27     83.23 o 
   7  10   3     1774.35     1711.07    108.93 o 
   8  10   3      505.85      500.59     79.56 o 
   9  10   3     7684.00     7893.21    274.16 o 
  10  10   3      422.28      281.51     90.57 o 
  11  10   3        4.01       17.14     88.12 o 
  12  10   3       54.33      104.04     95.47 o 
  13  10   3     4647.49     4985.12    197.05 o 
  14  10   3      428.24      396.56    112.60 o 
  15  10   3     1157.67     1233.73    132.19 o 
  16  10   3       69.26       88.12    116.27 o 
  17  10   3      110.71      504.26    148.10 o 
  18  10   3      391.00      425.93    146.87 o 
   1  11   3     2095.11     2259.40    112.60 o 
   2  11   3     5288.68     5056.11    167.68 o 
   3  11   3     1088.82     1130.92     88.12 o 
   4  11   3     2947.83     2693.90    123.62 o 
   5  11   3      462.08      549.55     75.88 o 
   6  11   3     3522.15     3587.38    141.98 o 
   7  11   3      148.00      217.86     75.88 o 
   8  11   3    19642.88    22209.67    822.49 o 
   9  11   3      883.27      742.93     95.47 o 
  10  11   3     1321.94     1345.11    110.15 o 
  11  11   3      226.25      219.09     86.90 o 
  12  11   3     8692.92     9503.92    348.82 o 
  13  11   3       16.00      137.08     93.02 o 
  14  11   3        3.54       36.72    121.17 o 
  15  11   3        9.94      121.17    118.72 o 
  16  11   3     3096.82     3212.85    190.94 o 
  17  11   3     1274.76     1445.48    152.99 o 
   0  12   3      209.93      423.48    247.24 o 
   1  12   3     1803.78     1596.02    121.17 o 
   2  12   3     1776.86     1630.29     99.14 o 
   3  12   3     1284.12     1215.38     94.24 o 
   4  12   3     2489.87     2385.46    122.39 o 
   5  12   3    15070.28    15840.27    392.89 o 
   6  12   3      230.22      361.06     83.23 o 
   7  12   3     4800.31     4392.73    176.25 o 
   8  12   3     2171.45     2088.05    123.62 o 
   9  12   3     8464.11     9139.18    324.34 o 
  10  12   3     3863.48     3963.13    216.64 o 
  11  12   3      691.20      701.32    107.71 o 
  12  12   3     1406.04     1354.90    138.31 o 
  13  12   3     4620.54     4879.86    212.97 o 
  14  12   3     1914.41     2047.66    186.04 o 
  15  12   3      258.76      414.92    129.74 o 
  16  12   3     1660.52     1915.47    175.02 o 
   1  13   3       26.70      -48.96     68.54 o 
   2  13   3      880.25      654.81     84.45 o 
   3  13   3       20.59      148.10     96.69 o 
   4  13   3       81.05       67.32     82.00 o 
   5  13   3        3.64       35.49     99.14 o 
   6  13   3        1.45      159.11     85.68 o 
   7  13   3     1136.04     1238.63    108.93 o 
   8  13   3     1025.92     1048.92    106.48 o 
   9  13   3      243.85      115.05     88.12 o 
  10  13   3        3.02       34.27    105.26 o 
  11  13   3     2378.48     2520.10    152.99 o 
  12  13   3      152.66      298.64    116.27 o 
  13  13   3        3.83      170.13    141.98 o 
  14  13   3      277.97      478.56    130.96 o 
  15  13   3        0.17     -118.72    160.34 o 
   0  14   3      756.02      643.79    137.08 o 
   1  14   3     5042.77     4960.64    183.59 o 
   2  14   3        0.66       37.94     91.80 o 
   3  14   3     5349.98     5209.10    186.04 o 
   4  14   3      337.24      395.33     89.35 o 
   5  14   3     6048.15     6424.48    247.24 o 
   6  14   3      899.23     1238.63    128.51 o 
   7  14   3       10.55       34.27     97.92 o 
   8  14   3     1100.49      959.57    123.62 o 
   9  14   3     2030.13     2070.91    165.23 o 
  10  14   3     4447.02     4840.69    235.00 o 
  11  14   3      983.86     1062.38    138.31 o 
  12  14   3        2.51      314.55    151.77 o 
  13  14   3      331.37        0.00    139.53 o 
  14  14   3     1203.44     1485.87    178.70 o 
   1  15   3       47.26      176.25    104.04 o 
   2  15   3     6993.00     7872.40    287.63 o 
   3  15   3      885.21      897.15    123.62 o 
   4  15   3      257.75      266.82    113.83 o 
   5  15   3     1614.85     1190.90    144.43 o 
   6  15   3     2548.78     2506.64    179.92 o 
   7  15   3      614.08      230.10    156.66 o 
   8  15   3     2364.25     2203.10    197.05 o 
   9  15   3      574.14      775.98    227.65 o 
  10  15   3      120.56      175.02    149.32 o 
  11  15   3      139.46      263.15    150.54 o 
  12  15   3     3236.31     3362.17    231.33 o 
   0  16   3      150.87      152.99    157.89 o 
   1  16   3       59.22     -113.83    133.41 o 
   2  16   3      921.21      822.49    124.84 o 
   3  16   3      218.42      150.54    113.83 o 
   4  16   3        2.29      154.22    122.39 o 
   5  16   3      241.75      266.82    129.74 o 
   6  16   3      908.19      853.09    197.05 o 
   7  16   3      255.49      275.39    132.19 o 
   8  16   3      215.74       89.35    149.32 o 
   9  16   3      122.91      374.53    178.70 o 
  10  16   3        0.14      176.25    184.82 o 
  11  16   3       29.84     -121.17    430.83 o 
   1  17   3     1671.36     1587.45    154.22 o 
   2  17   3     1977.24     1560.53    161.56 o 
   3  17   3      674.34      731.92    139.53 o 
   4  17   3     1297.42     1176.21    179.92 o 
   5  17   3       74.87      294.97    172.58 o 
   6  17   3     3021.79     2807.72    199.50 o 
   7  17   3      109.05      132.19    159.11 o 
   8  17   3     5092.82     4872.52    283.95 o 
   0  18   3      402.32      299.87    179.92 o 
   1  18   3     1681.12     1266.78    193.38 o 
   2  18   3       22.94      -26.93    132.19 o 
   3  18   3      549.95      402.68    150.54 o 
   4  18   3        1.48      157.89    192.16 o 
   5  18   3     4029.56     3594.72    260.70 o 
   0   0   4     7617.56     7745.11    399.01 o 
   1   0   4    17072.92    14589.40    476.11 o 
   2   0   4     5446.10     4887.20    294.97 o 
   3   0   4      935.53      881.24     57.53 o 
   4   0   4     4198.70     3599.62    118.72 o 
   5   0   4    21366.53    22766.56    563.01 o 
   6   0   4    22195.68    23104.37    563.01 o 
   7   0   4    52916.18    59369.80   1385.50 o 
   8   0   4     3606.00     3378.08    176.25 o 
   9   0   4     5788.05     4914.13    167.68 o 
  10   0   4    14699.32    15172.00    432.05 o 
  11   0   4     2367.18     2234.92    124.84 o 
  12   0   4      482.83      317.00     82.00 o 
  13   0   4      230.03      134.63     74.66 o 
  14   0   4     8577.80     8868.69    387.99 o 
  15   0   4    19502.41    19382.36    703.77 o 
  16   0   4        5.57       44.06    133.41 o 
  17   0   4      318.90      214.19    150.54 o 
  18   0   4     4016.07     3228.76    288.85 o 
  19   0   4     3518.31     3285.06    303.54 o 
  20   0   4      732.24      555.67    216.64 o 
  21   0   4      185.77     -161.56    188.49 o 
   1   1   4    27548.64    24325.87    550.77 o 
   2   1   4    96182.80    89557.13   1702.50 o 
   3   1   4    21641.29    20288.08    577.70 o 
   4   1   4    18790.41    19683.45    506.71 o 
   5   1   4        9.30       50.18     25.70 o 
   6   1   4    10517.01    11093.82    259.48 o 
   7   1   4    10370.10    11196.63    246.01 o 
   8   1   4     9633.06    11179.49    206.85 o 
   9   1   4     7666.53     8384.01    165.23 o 
  10   1   4     2724.48     2715.93     83.23 o 
  11   1   4     4037.43     3957.01    119.95 o 
  12   1   4     1689.40     1717.19     88.12 o 
  13   1   4     3011.98     3019.47    115.05 o 
  14   1   4     8137.38     8327.71    217.86 o 
  15   1   4     1324.68     1384.28     96.69 o 
  16   1   4      616.71      592.39     85.68 o 
  17   1   4     3054.10     2693.90    151.77 o 
  18   1   4      728.04      663.38    135.86 o 
  19   1   4      588.20      620.54    146.87 o 
  20   1   4     3094.03     2722.05    216.64 o 
  21   1   4     1104.38      932.64    165.23 o 
   0   2   4    56375.32    53857.16   1298.60 o 
   1   2   4    22233.82    22655.18    417.36 o 
   2   2   4        3.40       36.72     26.93 o 
   3   2   4    19558.99    18776.51    465.10 o 
   4   2   4     2349.31     2892.18     94.24 o 
   5   2   4     8216.49     8397.47    231.33 o 
   6   2   4      207.07      146.87     39.17 o 
   7   2   4      881.14      903.27     57.53 o 
   8   2   4      402.70      451.63     40.39 o 
   9   2   4    20872.66    22111.75    455.31 o 
  10   2   4     2100.93     1900.78     80.78 o 
  11   2   4     3441.21     3939.87    121.17 o 
  12   2   4      208.39      221.53     56.30 o 
  13   2   4     2433.79     2247.16    104.04 o 
  14   2   4     5014.97     4832.13    155.44 o 
  15   2   4       86.78       80.78     86.90 o 
  16   2   4     1379.24     1248.42     97.92 o 
  17   2   4      223.78      219.09     91.80 o 
  18   2   4     1590.99     1144.39    160.34 o 
  19   2   4      112.94       82.00    143.20 o 
  20   2   4       37.11      394.11    176.25 o 
  21   2   4     1475.67     1238.63    178.70 o 
   1   3   4      120.19       51.41     24.48 o 
   2   3   4     3277.21     3041.50     78.33 o 
   3   3   4    21359.63    20525.52    493.25 o 
   4   3   4    83670.58    84259.90   1609.48 o 
   5   3   4      771.82      802.91     45.29 o 
   6   3   4     7617.56     7436.68    161.56 o 
   7   3   4    36971.62    36855.36    749.05 o 
   8   3   4    21365.30    21269.68    416.14 o 
   9   3   4     4226.75     4456.38    117.50 o 
  10   3   4     1740.75     1720.86     78.33 o 
  11   3   4    16609.08    18365.26    374.53 o 
  12   3   4    12848.53    13575.97    293.75 o 
  13   3   4    14470.55    15343.35    337.81 o 
  14   3   4     1057.59      911.84     77.11 o 
  15   3   4     3369.25     3255.69    152.99 o 
  16   3   4     5382.52     5138.11    189.71 o 
  17   3   4     7738.34     7314.28    259.48 o 
  18   3   4      124.90      160.34    104.04 o 
  19   3   4        0.31     -119.95    119.95 o 
  20   3   4        1.38      214.19    157.89 o 
  21   3   4     2757.76     2244.71    211.74 o 
   0   4   4      119.90       11.02     34.27 o 
   1   4   4     5188.54     4812.54     99.14 o 
   2   4   4     3730.79     3575.14     80.78 o 
   3   4   4    18482.48    19726.29    455.31 o 
   4   4   4    15774.91    15309.08    341.48 o 
   5   4   4    12203.75    12326.33    364.73 o 
   6   4   4     1243.97      949.78     51.41 o 
   7   4   4     4976.44     4701.16    121.17 o 
   8   4   4     4485.67     4609.37    127.29 o 
   9   4   4     2698.70     2659.63     94.24 o 
  10   4   4     5973.64     5945.91    148.10 o 
  11   4   4     2024.95     2209.22     91.80 o 
  12   4   4      275.13      186.04     53.85 o 
  13   4   4     4620.28     4871.29    155.44 o 
  14   4   4     6855.48     7455.04    254.58 o 
  15   4   4       40.05       74.66     91.80 o 
  16   4   4      110.09      161.56    101.59 o 
  17   4   4     1971.55     1783.28    133.41 o 
  18   4   4      636.67      714.78    119.95 o 
  19   4   4      135.71      -22.03    119.95 o 
  20   4   4     3039.23     2572.73    214.19 o 
   1   5   4     1105.14     1106.44     45.29 o 
   2   5   4    37555.55    37507.73    663.38 o 
   3   5   4      188.58      286.40     31.82 o 
   4   5   4      224.26      238.67     33.05 o 
   5   5   4     1240.48     1236.18     69.76 o 
   6   5   4      849.02      931.42     64.87 o 
   7   5   4     3259.69     3527.40    117.50 o 
   8   5   4      632.61      583.82     59.97 o 
   9   5   4     1308.09     1510.35     74.66 o 
  10   5   4     1882.78     1887.32     83.23 o 
  11   5   4      495.65      499.37     64.87 o 
  12   5   4     1671.48     1657.22     84.45 o 
  13   5   4       59.48       69.76     58.75 o 
  14   5   4     1541.30     1301.05     84.45 o 
  15   5   4      244.96      235.00     82.00 o 
  16   5   4      633.63      663.38    108.93 o 
  17   5   4      615.02      620.54    126.07 o 
  18   5   4      644.73      648.69    127.29 o 
  19   5   4       78.47      239.89    132.19 o 
  20   5   4     1150.91     1181.10    156.66 o 
   0   6   4    69343.69    67103.89   2112.53 o 
   1   6   4    42649.02    42812.30    741.71 o 
   2   6   4     2334.62     2233.70     70.99 o 
   3   6   4     1654.54     1403.86     56.30 o 
   4   6   4    31115.63    32048.95    652.36 o 
   5   6   4     8494.02     8522.31    242.34 o 
   6   6   4    21611.68    23460.54    505.49 o 
   7   6   4       75.68       37.94     41.61 o 
   8   6   4     3712.17     3873.78    118.72 o 
   9   6   4       66.57       57.53     47.73 o 
  10   6   4    22847.04    25701.58    618.09 o 
  11   6   4     4664.07     4824.78    159.11 o 
  12   6   4       93.03      151.77     62.42 o 
  13   6   4      604.64      649.91     77.11 o 
  14   6   4     8110.60     8087.81    208.07 o 
  15   6   4     6121.06     6425.70    198.28 o 
  16   6   4     3918.81     3865.21    212.97 o 
  17   6   4      269.98      233.77    113.83 o 
  18   6   4     1415.99     1152.95    146.87 o 
  19   6   4     2579.63     2581.30    184.82 o 
  20   6   4     4963.59     4457.60    228.88 o 
   1   7   4     3420.42     3300.97     86.90 o 
   2   7   4      417.08      301.09     36.72 o 
   3   7   4    41524.47    41803.77    936.32 o 
   4   7   4     4026.55     4046.36    113.83 o 
   5   7   4     3389.90     3766.07    119.95 o 
   6   7   4    12776.56    13263.87    362.29 o 
   7   7   4    11295.64    11256.60    307.21 o 
   8   7   4     1619.21     1675.58     84.45 o 
   9   7   4      415.25      424.71     63.65 o 
  10   7   4     1037.48     1159.07     74.66 o 
  11   7   4     1499.50     1547.06     84.45 o 
  12   7   4    14201.94    14788.90    336.58 o 
  13   7   4     6140.26     6496.69    239.89 o 
  14   7   4     4564.29     4369.48    157.89 o 
  15   7   4       65.57       42.84     79.56 o 
  16   7   4     1430.23     1417.33    119.95 o 
  17   7   4     1929.39     2095.39    154.22 o 
  18   7   4     1586.44     1735.55    161.56 o 
  19   7   4     1020.85      845.74    160.34 o 
   0   8   4     6146.20     6049.95    212.97 o 
   1   8   4     4237.83     4169.97    116.27 o 
   2   8   4      785.08      799.23     52.63 o 
   3   8   4     2867.00     2728.17     88.12 o 
   4   8   4     1567.19     1653.55     70.99 o 
   5   8   4      513.38      458.98     48.96 o 
   6   8   4      560.95      529.97     56.30 o 
   7   8   4     3265.24     3391.55    117.50 o 
   8   8   4      374.96      303.54     56.30 o 
   9   8   4       29.23       55.08     56.30 o 
  10   8   4      335.59      368.41     68.54 o 
  11   8   4     1342.14     1363.47     83.23 o 
  12   8   4      624.89      659.71     79.56 o 
  13   8   4      439.45      373.30     78.33 o 
  14   8   4       92.10       25.70     83.23 o 
  15   8   4      740.76      564.24    119.95 o 
  16   8   4      225.28       35.49     95.47 o 
  17   8   4      694.58      700.10    130.96 o 
  18   8   4      571.61      425.93    124.84 o 
  19   8   4       56.91       26.93    145.65 o 
   1   9   4    11263.72    11244.36    244.79 o 
   2   9   4      880.25      905.72     61.20 o 
   3   9   4     6369.96     5910.42    149.32 o 
   4   9   4      651.63      691.53     56.30 o 
   5   9   4     1025.46     1084.41     66.09 o 
   6   9   4     7580.28     7951.96    211.74 o 
   7   9   4     4255.04     4483.30    167.68 o 
   8   9   4     6513.65     6761.06    217.86 o 
   9   9   4      798.07      711.11     80.78 o 
  10   9   4      470.25      396.56     77.11 o 
  11   9   4     4633.96     5151.58    189.71 o 
  12   9   4     5909.55     6385.31    195.83 o 
  13   9   4      802.47      799.23    101.59 o 
  14   9   4      244.12      197.05    118.72 o 
  15   9   4      690.98      585.04    115.05 o 
  16   9   4     1540.59     1599.69    119.95 o 
  17   9   4     3465.98     3511.49    223.98 o 
  18   9   4      727.06      695.20    145.65 o 
   0  10   4    10210.56     9778.08    350.05 o 
   1  10   4      697.98      614.42     62.42 o 
   2  10   4     1463.19     1258.21     78.33 o 
   3  10   4      145.39      107.71     56.30 o 
   4  10   4    15396.72    16482.84    373.30 o 
   5  10   4    22066.15    23437.28    533.64 o 
   6  10   4     4814.34     4917.80    166.46 o 
   7  10   4     1332.89     1397.74    102.81 o 
   8  10   4     3253.78     3111.26    143.20 o 
   9  10   4     9220.94    10019.20    296.19 o 
  10  10   4     6269.21     6521.17    221.53 o 
  11  10   4     5118.09     5166.26    200.73 o 
  12  10   4      307.76      358.62    104.04 o 
  13  10   4     3433.97     3644.90    168.90 o 
  14  10   4     5602.64     5598.32    220.31 o 
  15  10   4     2531.32     2160.26    145.65 o 
  16  10   4     1625.38     1635.19    146.87 o 
  17  10   4      536.18      522.62    126.07 o 
  18  10   4     1646.68     1488.31    246.01 o 
   1  11   4       51.23       74.66     79.56 o 
   2  11   4     9373.51     9213.84    253.36 o 
   3  11   4      134.35      272.94     67.32 o 
   4  11   4     2208.70     2200.65    110.15 o 
   5  11   4     1579.41     1622.95     95.47 o 
   6  11   4       87.28       45.29     63.65 o 
   7  11   4      610.26      680.51     82.00 o 
   8  11   4        7.51       34.27     80.78 o 
   9  11   4      117.62      143.20     84.45 o 
  10  11   4      432.88      395.33     90.57 o 
  11  11   4      230.36      259.48     93.02 o 
  12  11   4      164.29      233.77    113.83 o 
  13  11   4      366.16      354.94    105.26 o 
  14  11   4        7.60       26.93    121.17 o 
  15  11   4        9.57      100.36    113.83 o 
  16  11   4      331.41      276.61    159.11 o 
  17  11   4      299.72      286.40    154.22 o 
   0  12   4     7029.80     6149.09    263.15 o 
   1  12   4     3296.44     3162.67    134.63 o 
   2  12   4      187.49      146.87     68.54 o 
   3  12   4      509.31      522.62     80.78 o 
   4  12   4     1951.41     1974.22    108.93 o 
   5  12   4     5457.04     5528.55    253.36 o 
   6  12   4     2146.65     2020.73    116.27 o 
   7  12   4      101.54       23.25     83.23 o 
   8  12   4     1178.58     1177.43    108.93 o 
   9  12   4     1040.11      889.81    106.48 o 
  10  12   4     4798.58     5097.72    397.78 o 
  11  12   4      250.22      188.49    106.48 o 
  12  12   4      377.35      423.48    121.17 o 
  13  12   4      512.52      385.54    122.39 o 
  14  12   4     1300.85     1398.97    152.99 o 
  15  12   4      844.80      771.08    173.80 o 
  16  12   4      794.70     1138.27    176.25 o 
   1  13   4     1998.99     2138.23    135.86 o 
   2  13   4     8520.54     8607.99    339.03 o 
   3  13   4     4398.95     4203.02    175.02 o 
   4  13   4     2836.37     3054.96    159.11 o 
   5  13   4      646.76      463.87     93.02 o 
   6  13   4      546.17      553.22    105.26 o 
   7  13   4     5874.32     5923.88    233.77 o 
   8  13   4      915.71     1127.25    124.84 o 
   9  13   4     1387.48     1255.77    126.07 o 
  10  13   4       28.82      189.71    118.72 o 
  11  13   4     4869.34     5566.49    239.89 o 
  12  13   4      529.90      413.69    126.07 o 
  13  13   4     2464.56     2500.52    228.88 o 
  14  13   4        0.09      187.26    156.66 o 
  15  13   4      572.48      642.57    159.11 o 
   0  14   4      251.70      237.44    134.63 o 
   1  14   4      485.19      386.77    107.71 o 
   2  14   4      300.16      209.29     97.92 o 
   3  14   4      171.90      247.24    106.48 o 
   4  14   4      217.29      390.44    115.05 o 
   5  14   4      243.18      330.46    146.87 o 
   6  14   4      930.37      706.21    159.11 o 
   7  14   4      379.42      280.28    123.62 o 
   8  14   4      118.42      238.67    128.51 o 
   9  14   4      591.56      700.10    144.43 o 
  10  14   4      798.06      756.40    156.66 o 
  11  14   4       72.23       24.48    134.63 o 
  12  14   4      151.17      252.13    152.99 o 
  13  14   4       35.22      -45.29    184.82 o 
   1  15   4      787.25      673.17    121.17 o 
   2  15   4     3876.18     3964.35    226.43 o 
   3  15   4       84.40      214.19    115.05 o 
   4  15   4      645.02      585.04    122.39 o 
   5  15   4      321.58      412.47    170.13 o 
   6  15   4      116.76      274.16    150.54 o 
   7  15   4     1777.66     1946.07    178.70 o 
   8  15   4       25.85      165.23    148.10 o 
   9  15   4       73.72      440.62    187.26 o 
  10  15   4      183.70      -22.03    139.53 o 
  11  15   4      515.86      376.97    160.34 o 
  12  15   4        4.73      297.42    157.89 o 
   0  16   4     7332.32     7240.85    467.55 o 
   1  16   4      308.99      315.78    112.60 o 
   2  16   4        2.84      247.24    121.17 o 
   3  16   4     3574.74     3511.49    194.61 o 
   4  16   4     1940.21     2069.69    171.35 o 
   5  16   4     1090.26      888.58    139.53 o 
   6  16   4     2344.94     2429.53    186.04 o 
   7  16   4      236.32      193.38    192.16 o 
   8  16   4      735.06      607.08    175.02 o 
   9  16   4      913.83     1266.78    206.85 o 
  10  16   4     2962.74     3099.02    219.09 o 
   1  17   4      723.29      871.45    134.63 o 
   2  17   4      378.97      440.62    143.20 o 
   3  17   4      723.80      767.41    134.63 o 
   4  17   4      482.79      340.26    198.28 o 
   5  17   4       20.07        2.45    132.19 o 
   6  17   4     1365.54     1298.60    170.13 o 
   7  17   4      609.77      636.45    151.77 o 
   8  17   4      940.59     1057.49    214.19 o 
   0  18   4     1432.93     1156.63    299.87 o 
   1  18   4       63.65      565.46    160.34 o 
   2  18   4        0.08      160.34    167.68 o 
   3  18   4       27.45      152.99    139.53 o 
   4  18   4      112.99      -58.75    137.08 o 
   1   1   5     3373.79     2575.18     73.44 o 
   2   1   5     1055.92     1086.86     47.73 o 
   3   1   5     8818.78     7828.34    184.82 o 
   4   1   5      827.30      796.79     40.39 o 
   5   1   5     3020.33     2827.31     83.23 o 
   6   1   5     2131.57     2211.66     73.44 o 
   7   1   5    57093.05    59549.72   1026.89 o 
   8   1   5      145.34      121.17     31.82 o 
   9   1   5     6677.82     6685.18    157.89 o 
  10   1   5     1278.22     1374.49     67.32 o 
  11   1   5    29038.55    30957.19    587.49 o 
  12   1   5      835.39      707.44     72.21 o 
  13   1   5    18576.45    19351.76    419.81 o 
  14   1   5     4300.27     3982.71    138.31 o 
  15   1   5     1662.71     1714.74     97.92 o 
  16   1   5        0.06      146.87     80.78 o 
  17   1   5     9904.09     9654.46    294.97 o 
  18   1   5        5.94      271.72    128.51 o 
  19   1   5     1071.24      925.30    137.08 o 
  20   1   5      343.08      324.34    139.53 o 
  21   1   5     2749.36     2375.67    243.56 o 
   0   2   5    52471.54    47973.66   1165.19 o 
   1   2   5     5681.12     5603.21    110.15 o 
   2   2   5     4706.70     4321.74    107.71 o 
   3   2   5      851.20     1023.22     37.94 o 
   4   2   5    31532.12    29276.71    569.13 o 
   5   2   5     5579.77     6414.68    200.73 o 
   6   2   5    20633.45    20164.46    421.04 o 
   7   2   5       37.72       44.06     40.39 o 
   8   2   5     8578.08     8958.04    211.74 o 
   9   2   5      261.60      281.51     44.06 o 
  10   2   5    16258.27    16427.76    335.36 o 
  11   2   5      243.40      184.82     52.63 o 
  12   2   5       72.11       37.94     56.30 o 
  13   2   5      152.20      151.77     57.53 o 
  14   2   5     8807.26     8409.71    222.76 o 
  15   2   5      108.20      151.77     77.11 o 
  16   2   5     2597.59     2529.89    128.51 o 
  17   2   5      150.56      301.09     94.24 o 
  18   2   5     5592.27     5178.50    216.64 o 
  19   2   5      264.51      275.39    152.99 o 
  20   2   5     5092.67     4505.33    259.48 o 
  21   2   5       92.19      -19.58    162.78 o 
   1   3   5    23105.79    22261.07    380.65 o 
   2   3   5     5495.35     5737.84    107.71 o 
   3   3   5    10018.00    10019.20    192.16 o 
   4   3   5     8461.38     8944.58    157.89 o 
   5   3   5      118.24      128.51     31.82 o 
   6   3   5       34.23      104.04     40.39 o 
   7   3   5    12135.45    14008.03    302.31 o 
   8   3   5      136.09       79.56     39.17 o 
   9   3   5      162.47      282.73     50.18 o 
  10   3   5      814.64      798.01     64.87 o 
  11   3   5     1077.57     1157.85     68.54 o 
  12   3   5       91.78       83.23     53.85 o 
  13   3   5       56.35      102.81     63.65 o 
  14   3   5      754.48      739.26     78.33 o 
  15   3   5      229.95       89.35     64.87 o 
  16   3   5       34.87       19.58     75.88 o 
  17   3   5      466.72      367.18     94.24 o 
  18   3   5       11.34      170.13    111.38 o 
  19   3   5      264.66      253.36    113.83 o 
  20   3   5     1316.53      780.88    152.99 o 
   0   4   5    44941.89    41692.39   1315.74 o 
   1   4   5     4870.65     4942.28    101.59 o 
   2   4   5    10272.39    10825.77    192.16 o 
   3   4   5     2540.08     2636.37     72.21 o 
   4   4   5     6673.18     5901.85    179.92 o 
   5   4   5     2298.92     2160.26     67.32 o 
   6   4   5    18327.38    19464.36    501.82 o 
   7   4   5        7.97       58.75     39.17 o 
   8   4   5        4.67       30.60     41.61 o 
   9   4   5      123.26      100.36     47.73 o 
  10   4   5    17014.87    18154.74    369.63 o 
  11   4   5      938.16      910.61     73.44 o 
  12   4   5       69.01       84.45     58.75 o 
  13   4   5      105.37      110.15     58.75 o 
  14   4   5    12921.65    13921.13    412.47 o 
  15   4   5     1592.27     1351.23     91.80 o 
  16   4   5       86.92       74.66     90.57 o 
  17   4   5      973.33      980.38    124.84 o 
  18   4   5     2775.67     2516.43    155.44 o 
  19   4   5      235.74      135.86    118.72 o 
  20   4   5     1939.92     1582.56    177.47 o 
   1   5   5    26470.52    26778.64    525.07 o 
   2   5   5     2091.04     2156.59     61.20 o 
   3   5   5    80702.12    77919.88   1261.89 o 
   4   5   5     3955.79     4259.32    115.05 o 
   5   5   5      200.62      237.44     33.05 o 
   6   5   5      512.00      539.76     39.17 o 
   7   5   5    28499.37    28703.91    607.08 o 
   8   5   5     2657.52     2495.62     86.90 o 
   9   5   5     3072.03     3329.13    112.60 o 
  10   5   5      111.15      214.19     53.85 o 
  11   5   5     9013.01     9652.01    271.72 o 
  12   5   5      102.03      118.72     70.99 o 
  13   5   5     9287.94    10073.05    263.15 o 
  14   5   5     2814.15     2625.36    148.10 o 
  15   5   5     1004.14     1029.34     91.80 o 
  16   5   5       11.71       35.49    105.26 o 
  17   5   5     9947.83    10178.31    352.50 o 
  18   5   5      789.91      582.60    130.96 o 
  19   5   5       87.51      148.10    143.20 o 
  20   5   5        0.47       94.24    176.25 o 
   0   6   5     2186.32     1966.88    126.07 o 
   1   6   5      825.80      700.10     41.61 o 
   2   6   5      187.77      146.87     31.82 o 
   3   6   5     2392.00     2480.93     97.92 o 
   4   6   5     1791.23     1562.97     70.99 o 
   5   6   5      368.08      342.70     39.17 o 
   6   6   5        3.56        0.00     36.72 o 
   7   6   5      198.97      208.07     44.06 o 
   8   6   5     3659.45     3567.79    111.38 o 
   9   6   5     4406.20     4535.93    133.41 o 
  10   6   5     8138.75     8893.17    215.41 o 
  11   6   5      320.93      412.47     64.87 o 
  12   6   5      207.22      228.88     64.87 o 
  13   6   5      404.03      314.55     66.09 o 
  14   6   5     2479.19     2418.51    107.71 o 
  15   6   5        1.16       44.06     79.56 o 
  16   6   5     1113.78     1112.56    117.50 o 
  17   6   5      109.26      113.83    110.15 o 
  18   6   5       11.30      -40.39    116.27 o 
  19   6   5        1.14      145.65    148.10 o 
  20   6   5      824.72      916.73    308.43 o 
   1   7   5     8151.07     7439.12    151.77 o 
   2   7   5       56.95      149.32     33.05 o 
   3   7   5    18263.72    17629.67    390.44 o 
   4   7   5     2021.53     2193.31     70.99 o 
   5   7   5      447.77      374.53     41.61 o 
   6   7   5       55.99       34.27     41.61 o 
   7   7   5     2312.41     2052.55     80.78 o 
   8   7   5      717.07      646.24     58.75 o 
   9   7   5      650.41      637.67     66.09 o 
  10   7   5     1369.77     1348.79     80.78 o 
  11   7   5      161.73      145.65     59.97 o 
  12   7   5       10.32        9.79     62.42 o 
  13   7   5     2479.87     2505.41    108.93 o 
  14   7   5      186.28      255.80     78.33 o 
  15   7   5     1049.92     1121.13    100.36 o 
  16   7   5     1672.22     1511.57    118.72 o 
  17   7   5     2632.18     2974.18    172.58 o 
  18   7   5       96.12      148.10    126.07 o 
  19   7   5       15.73      236.22    145.65 o 
   0   8   5    29166.84    29936.42    744.16 o 
   1   8   5      471.94      440.62     42.84 o 
   2   8   5       67.23       63.65     37.94 o 
   3   8   5       33.35       48.96     39.17 o 
   4   8   5    44471.57    45351.98   1041.58 o 
   5   8   5      450.39      531.19     50.18 o 
   6   8   5     5892.82     5806.38    164.01 o 
   7   8   5     1216.06     1263.11     78.33 o 
   8   8   5    11702.79    11744.96    312.11 o 
   9   8   5       46.97      106.48     58.75 o 
  10   8   5    18861.89    20346.83    527.52 o 
  11   8   5     4275.17     4048.80    178.70 o 
  12   8   5      560.14      558.12     73.44 o 
  13   8   5      398.35      314.55     94.24 o 
  14   8   5    13149.83    13764.46    408.80 o 
  15   8   5     2250.42     2133.33    128.51 o 
  16   8   5     7906.64     8208.98    304.76 o 
  17   8   5        1.75       -2.45    106.48 o 
  18   8   5     1929.06     1785.73    195.83 o 
  19   8   5        0.26       96.69    150.54 o 
   1   9   5     3625.41     3487.01    115.05 o 
   2   9   5      352.46      271.72     48.96 o 
   3   9   5     7349.97     7175.98    200.73 o 
   4   9   5      238.03      265.60     51.41 o 
   5   9   5      420.75      381.87     56.30 o 
   6   9   5     2335.77     2479.71     97.92 o 
   7   9   5    15737.90    16761.90    367.18 o 
   8   9   5     3478.53     3226.31    119.95 o 
   9   9   5     3475.27     3423.37    132.19 o 
  10   9   5        7.88       33.05     67.32 o 
  11   9   5     3634.51     3816.25    141.98 o 
  12   9   5       15.65       86.90     85.68 o 
  13   9   5     4086.27     4061.04    217.86 o 
  14   9   5      498.10      554.45    101.59 o 
  15   9   5       31.54      134.63    115.05 o 
  16   9   5      306.00      378.20    112.60 o 
  17   9   5     2373.98     2700.02    179.92 o 
  18   9   5       19.16       11.02    149.32 o 
   0  10   5      922.63      877.57     93.02 o 
   1  10   5     1782.65     1373.26     85.68 o 
   2  10   5       71.48      138.31     56.30 o 
   3  10   5     2188.64     2096.61     93.02 o 
   4  10   5     5986.97     5901.85    173.80 o 
   5  10   5     1555.83     1463.84     86.90 o 
   6  10   5      400.28      264.37     64.87 o 
   7  10   5      331.44      363.51     74.66 o 
   8  10   5     7450.01     8011.93    274.16 o 
   9  10   5     1100.11     1228.84    107.71 o 
  10  10   5     3212.34     3085.56    149.32 o 
  11  10   5      355.43      425.93     86.90 o 
  12  10   5        3.15      194.61     95.47 o 
  13  10   5     3879.39     3886.02    198.28 o 
  14  10   5     1686.67     2015.83    150.54 o 
  15  10   5        3.80       24.48    117.50 o 
  16  10   5      596.13      312.11    165.23 o 
  17  10   5       78.39      176.25    128.51 o 
   1  11   5     4236.27     4129.58    193.38 o 
   2  11   5     3361.51     3181.03    161.56 o 
   3  11   5    10493.31    11136.66    380.65 o 
   4  11   5      143.62      205.62     70.99 o 
   5  11   5      439.31      291.30     73.44 o 
   6  11   5     1601.58     1742.89    112.60 o 
   7  11   5     8191.54     9059.63    280.28 o 
   8  11   5       24.73      -63.65     73.44 o 
   9  11   5      906.43      902.05     99.14 o 
  10  11   5      197.39       77.11     91.80 o 
  11  11   5     4951.32     5063.45    231.33 o 
  12  11   5       93.64      149.32    111.38 o 
  13  11   5     2634.61     3294.85    222.76 o 
  14  11   5      536.77      488.35    129.74 o 
  15  11   5     2261.79     2676.76    182.37 o 
  16  11   5      601.41      785.77    235.00 o 
   0  12   5    13449.32    14525.75    577.70 o 
   1  12   5      190.24      168.90     82.00 o 
   2  12   5     3616.47     3693.86    165.23 o 
   3  12   5      669.80      604.63     93.02 o 
   4  12   5     3650.99     3576.36    177.47 o 
   5  12   5      194.59      221.53     94.24 o 
   6  12   5    11555.45    12185.58    416.14 o 
   7  12   5      906.06      966.91    149.32 o 
   8  12   5      271.20      285.18    118.72 o 
   9  12   5        0.44       14.69    140.75 o 
  10  12   5     6377.41     6791.66    263.15 o 
  11  12   5     1712.62     1586.23    171.35 o 
  12  12   5       58.68      261.92    135.86 o 
  13  12   5      279.02      248.46    117.50 o 
  14  12   5     3179.13     3521.28    226.43 o 
  15  12   5      593.04      616.87    150.54 o 
   1  13   5      250.18      330.46     97.92 o 
   2  13   5       32.23      116.27     91.80 o 
   3  13   5     1513.57     1522.58    127.29 o 
   4  13   5       57.98       62.42     94.24 o 
   5  13   5      833.85      696.42    116.27 o 
   6  13   5      245.44      297.42    116.27 o 
   7  13   5      462.13      341.48    119.95 o 
   8  13   5     1262.15     1053.81    135.86 o 
   9  13   5       28.80       57.53    150.54 o 
  10  13   5     2031.70     1914.25    181.14 o 
  11  13   5      326.47      321.90    143.20 o 
  12  13   5        0.18      166.46    201.95 o 
  13  13   5       27.16      406.35    168.90 o 
  14  13   5       31.09       23.25    219.09 o 
   0  14   5    16831.39    17331.03    685.41 o 
   1  14   5      426.25      528.74    101.59 o 
   2  14   5     1917.00     1646.20    123.62 o 
   3  14   5     2636.68     2545.80    159.11 o 
   4  14   5     7355.12     7305.71    321.90 o 
   5  14   5      615.91      682.96    117.50 o 
   6  14   5     3884.99     3702.43    225.21 o 
   7  14   5      552.77      582.60    157.89 o 
   8  14   5      248.07      164.01    119.95 o 
   9  14   5     3297.13     3311.99    204.40 o 
  10  14   5     2300.97     2181.07    177.47 o 
  11  14   5      122.83      151.77    164.01 o 
  12  14   5       74.04      243.56    160.34 o 
  13  14   5     1385.27     1692.71    211.74 o 
   1  15   5     1761.46     1916.69    138.31 o 
   2  15   5     2312.43     2064.79    150.54 o 
   3  15   5     2040.77     2077.03    152.99 o 
   4  15   5      842.07      670.72    124.84 o 
   5  15   5      502.94      542.21    122.39 o 
   6  15   5     1216.67     1353.68    138.31 o 
   7  15   5     3510.44     3474.77    379.42 o 
   8  15   5      150.71      165.23    137.08 o 
   9  15   5      283.87      226.43    201.95 o 
  10  15   5      322.21      222.76    192.16 o 
  11  15   5     2308.29     2392.81    220.31 o 
  12  15   5      287.21      -18.36    384.32 o 
   0  16   5       30.86      -68.54    170.13 o 
   1  16   5      314.99      353.72    117.50 o 
   2  16   5      574.84      528.74    128.51 o 
   3  16   5     2640.62     2627.81    181.14 o 
   4  16   5      130.42      264.37    121.17 o 
   5  16   5        0.52      320.67    161.56 o 
   6  16   5        0.12       -7.34    162.78 o 
   7  16   5      170.03      113.83    130.96 o 
   8  16   5      124.30       67.32    152.99 o 
   9  16   5       55.81       80.78    221.53 o 
  10  16   5      278.49       -4.90    154.22 o 
   1  17   5      165.01      101.59    129.74 o 
   2  17   5      662.53      625.43    143.20 o 
   3  17   5     2550.09     2281.43    172.58 o 
   4  17   5        4.43      132.19    186.04 o 
   5  17   5       24.33      -64.87    138.31 o 
   6  17   5       53.46       34.27    146.87 o 
   7  17   5     6964.69     7135.59    334.14 o 
   0  18   5     1208.48     1025.66    215.41 o 
   1  18   5      183.14      164.01    138.31 o 
   2  18   5       35.44      199.50    162.78 o 
   3  18   5      193.42      455.31    194.61 o 
   0   0   6    50609.16    43651.93   2622.91 o 
   1   0   6    17313.88    16140.13    685.41 o 
   2   0   6      511.80      484.68     44.06 o 
   3   0   6      554.49      460.20     56.30 o 
   4   0   6    12780.25    11971.38    500.59 o 
   5   0   6    37633.69    36893.31   1031.78 o 
   6   0   6      782.68     1004.86     61.20 o 
   7   0   6     4866.03     5321.70    449.19 o 
   8   0   6    11433.17    10981.22    537.31 o 
   9   0   6    18225.09    18934.40    529.97 o 
  10   0   6    18777.47    17182.93    927.75 o 
  11   0   6     5687.70     5238.48    209.29 o 
  12   0   6     1339.66     1373.26    110.15 o 
  13   0   6     2706.13     2537.23    144.43 o 
  14   0   6    17129.81    18005.42    542.21 o 
  15   0   6     3642.91     3630.21    177.47 o 
  16   0   6    11052.25    10618.93    401.45 o 
  17   0   6      115.52      200.73    170.13 o 
  18   0   6     1922.45     1725.76    190.94 o 
  19   0   6     1743.93     1520.14    190.94 o 
  20   0   6     2373.28     2315.70    285.18 o 
   1   1   6    11369.00    10337.42    309.66 o 
   2   1   6     1646.39     1729.43     52.63 o 
   3   1   6    36797.41    33995.01    807.80 o 
   4   1   6     6678.60     6027.92    195.83 o 
   5   1   6      636.74      433.28     31.82 o 
   6   1   6     2161.88     2480.93     66.09 o 
   7   1   6     5233.14     5046.32    115.05 o 
   8   1   6     2179.98     1914.25     70.99 o 
   9   1   6      151.60      123.62     41.61 o 
  10   1   6     1040.84     1021.99     62.42 o 
  11   1   6      747.45      753.95     62.42 o 
  12   1   6     6103.16     6168.67    164.01 o 
  13   1   6     8905.84     9292.17    236.22 o 
  14   1   6     5220.04     5436.75    165.23 o 
  15   1   6       91.38      151.77     66.09 o 
  16   1   6     1601.23     1490.76     96.69 o 
  17   1   6     7224.61     7008.30    222.76 o 
  18   1   6       20.31       93.02    108.93 o 
  19   1   6       30.23      176.25    146.87 o 
  20   1   6      176.75        7.34    138.31 o 
   0   2   6     2203.06     2151.69     93.02 o 
   1   2   6     3387.15     3196.94     91.80 o 
   2   2   6     3551.79     3600.84     77.11 o 
   3   2   6     1919.39     1576.44     56.30 o 
   4   2   6     1487.77     1239.85     61.20 o 
   5   2   6      166.19      157.89     29.37 o 
   6   2   6     1053.07      909.39     48.96 o 
   7   2   6      716.32      943.66     66.09 o 
   8   2   6     6455.28     6906.71    175.02 o 
   9   2   6      138.58      178.70     50.18 o 
  10   2   6     9366.24     9842.95    236.22 o 
  11   2   6     8686.33     9394.98    231.33 o 
  12   2   6        2.40       61.20     66.09 o 
  13   2   6     1647.96     1577.66     91.80 o 
  14   2   6     6691.74     6442.83    204.40 o 
  15   2   6     5356.15     5264.18    168.90 o 
  16   2   6      631.26      425.93     83.23 o 
  17   2   6      231.49      239.89    106.48 o 
  18   2   6      299.03      225.21     95.47 o 
  19   2   6      618.05      469.99    137.08 o 
  20   2   6      160.86       50.18    137.08 o 
   1   3   6     8810.54     8231.02    159.11 o 
   2   3   6    20824.54    19827.88    330.46 o 
   3   3   6    45851.32    44700.84    728.25 o 
   4   3   6     1359.23     1077.07     47.73 o 
   5   3   6     1045.19      864.10     55.08 o 
   6   3   6    18722.99    19962.51    364.73 o 
   7   3   6    28403.76    29971.91    676.84 o 
   8   3   6      400.57      313.33     52.63 o 
   9   3   6     4477.10     4401.30    134.63 o 
  10   3   6     4647.42     5069.57    151.77 o 
  11   3   6    10999.09    10672.78    257.03 o 
  12   3   6     1062.07     1056.26     78.33 o 
  13   3   6     5283.21     5417.17    164.01 o 
  14   3   6     2512.60     2397.70    110.15 o 
  15   3   6     1452.42     1326.75     91.80 o 
  16   3   6     3715.97     3582.48    145.65 o 
  17   3   6     3305.55     3340.14    151.77 o 
  18   3   6     2048.63     1871.41    143.20 o 
  19   3   6      155.27       95.47    187.26 o 
  20   3   6     1711.12     1487.09    161.56 o 
   0   4   6    33521.22    32554.43    811.47 o 
   1   4   6    21975.56    21220.72    368.41 o 
   2   4   6     4602.02     4511.45     95.47 o 
   3   4   6    10102.67    10298.25    228.88 o 
   4   4   6     7405.50     7029.10    134.63 o 
   5   4   6    17314.08    18178.00    330.46 o 
   6   4   6    15980.95    15797.43    285.18 o 
   7   4   6      289.81      356.17     42.84 o 
   8   4   6     1984.24     1938.73     84.45 o 
   9   4   6      305.70      387.99     55.08 o 
  10   4   6     5431.09     5485.71    167.68 o 
  11   4   6      590.85      598.51     67.32 o 
  12   4   6       97.58      151.77     64.87 o 
  13   4   6       91.16      157.89     63.65 o 
  14   4   6      605.96      520.18     72.21 o 
  15   4   6     2919.25     3084.34    129.74 o 
  16   4   6       16.07       70.99     77.11 o 
  17   4   6      493.03      471.22    104.04 o 
  18   4   6     2124.40     1774.72    143.20 o 
  19   4   6     2998.17     2491.95    164.01 o 
  20   4   6     1988.06     1835.91    187.26 o 
   1   5   6      242.03      346.38     33.05 o 
   2   5   6     2369.89     2498.07     77.11 o 
   3   5   6      634.13      529.97     34.27 o 
   4   5   6    10028.50    10162.40    194.61 o 
   5   5   6      326.48      346.38     36.72 o 
   6   5   6     2567.95     2635.15     85.68 o 
   7   5   6      216.54      209.29     41.61 o 
   8   5   6     1739.58     1772.27     75.88 o 
   9   5   6      267.93      255.80     55.08 o 
  10   5   6      745.83      719.68     64.87 o 
  11   5   6     2052.55     1909.35     91.80 o 
  12   5   6     1768.19     1948.52    100.36 o 
  13   5   6      193.53      122.39     66.09 o 
  14   5   6      810.05      809.03     83.23 o 
  15   5   6     1803.66     1665.79    100.36 o 
  16   5   6       15.59       -9.79     85.68 o 
  17   5   6       63.27      -12.24    115.05 o 
  18   5   6      319.91      467.55    126.07 o 
  19   5   6      169.42       57.53    117.50 o 
  20   5   6      189.48      244.79    172.58 o 
   0   6   6    21290.57    19682.22    679.29 o 
   1   6   6    13081.07    12613.96    220.31 o 
   2   6   6     4301.83     4226.27    100.36 o 
   3   6   6      297.89      274.16     36.72 o 
   4   6   6    33331.91    33982.77    700.10 o 
   5   6   6    13311.44    14110.84    297.42 o 
   6   6   6    11715.21    12037.48    230.10 o 
   7   6   6     2646.66     2624.13     86.90 o 
   8   6   6     1566.08     1548.29     74.66 o 
   9   6   6    10251.17    10787.83    244.79 o 
  10   6   6     2980.14     3232.43    113.83 o 
  11   6   6     2744.28     3043.95    113.83 o 
  12   6   6      223.69      194.61     61.20 o 
  13   6   6     5859.49     5923.88    168.90 o 
  14   6   6     6906.29     7040.12    212.97 o 
  15   6   6     1582.11     1545.84    100.36 o 
  16   6   6      624.93      512.83     97.92 o 
  17   6   6      603.32      675.62    122.39 o 
  18   6   6     5502.64     4834.57    243.56 o 
  19   6   6      904.68     1036.68    157.89 o 
   1   7   6    13801.52    13567.41    250.91 o 
   2   7   6     1311.12     1294.93     53.85 o 
   3   7   6      616.12      534.86     45.29 o 
   4   7   6     5590.95     5546.91    126.07 o 
   5   7   6     8586.95     8231.02    208.07 o 
   6   7   6    13345.46    13429.10    302.31 o 
   7   7   6     9784.37    10084.07    204.40 o 
   8   7   6    11026.13    11681.31    261.92 o 
   9   7   6      206.30      171.35     52.63 o 
  10   7   6     4000.11     3947.22    143.20 o 
  11   7   6     5781.47     6114.82    176.25 o 
  12   7   6     7317.92     7767.14    201.95 o 
  13   7   6     7578.28     7824.67    205.62 o 
  14   7   6      468.64      358.62     75.88 o 
  15   7   6        0.54      200.73     89.35 o 
  16   7   6     1266.74     1182.33    123.62 o 
  17   7   6     6863.56     6572.57    237.44 o 
  18   7   6     1041.45     1132.15    177.47 o 
  19   7   6       33.92       39.17    143.20 o 
   0   8   6      134.73      157.89     52.63 o 
   1   8   6     1431.68     1292.48     56.30 o 
   2   8   6      373.12      305.99     44.06 o 
   3   8   6      931.55      991.39     56.30 o 
   4   8   6      444.94      490.80     48.96 o 
   5   8   6       30.50       42.84     46.51 o 
   6   8   6       69.88       58.75     51.41 o 
   7   8   6      569.08      443.07     56.30 o 
   8   8   6      155.40      140.75     56.30 o 
   9   8   6      304.97      270.49     63.65 o 
  10   8   6       83.90        7.34     66.09 o 
  11   8   6      552.28      503.04     70.99 o 
  12   8   6        0.53       68.54     70.99 o 
  13   8   6     1271.92     1383.06    113.83 o 
  14   8   6       22.22      122.39     78.33 o 
  15   8   6        0.64      152.99    119.95 o 
  16   8   6      524.33      682.96    112.60 o 
  17   8   6        4.02       44.06    130.96 o 
  18   8   6      181.44      145.65    161.56 o 
   1   9   6     1338.67     1233.73     73.44 o 
   2   9   6    12810.78    12886.89    291.30 o 
   3   9   6     9078.62     9298.29    293.75 o 
   4   9   6       31.98       80.78     51.41 o 
   5   9   6     2495.44     2473.59     99.14 o 
   6   9   6     4943.87     5128.32    150.54 o 
   7   9   6     7559.66     7863.83    203.17 o 
   8   9   6     8545.03     8994.76    261.92 o 
   9   9   6       71.47      150.54     78.33 o 
  10   9   6      998.72     1080.74     91.80 o 
  11   9   6     5728.07     6341.25    200.73 o 
  12   9   6     6527.30     7226.16    221.53 o 
  13   9   6     9817.44    10215.03    328.02 o 
  14   9   6     1754.35     1916.69    138.31 o 
  15   9   6      547.41      555.67    122.39 o 
  16   9   6     1547.74     1646.20    162.78 o 
  17   9   6     2422.98     2387.91    203.17 o 
  18   9   6     1961.12     1767.37    209.29 o 
   0  10   6    17779.15    17894.04    711.11 o 
   1  10   6     3319.08     3569.02    133.41 o 
   2  10   6     2106.79     1998.70    100.36 o 
   3  10   6     1530.43     1438.13     96.69 o 
   4  10   6     4629.85     4609.37    183.59 o 
   5  10   6     5415.93     5346.18    203.17 o 
   6  10   6     6539.49     6657.03    242.34 o 
   7  10   6      240.74      235.00     75.88 o 
   8  10   6     2313.23     2363.43    119.95 o 
   9  10   6      762.09      851.86     84.45 o 
  10  10   6    10968.59    11940.79    310.88 o 
  11  10   6      525.53      520.18    101.59 o 
  12  10   6       17.25      107.71     86.90 o 
  13  10   6       94.60      134.63    100.36 o 
  14  10   6     7068.13     7515.01    265.60 o 
  15  10   6     1805.95     1853.05    172.58 o 
  16  10   6     1574.92     1894.66    241.12 o 
  17  10   6       51.66      151.77    145.65 o 
   1  11   6        7.10       55.08     78.33 o 
   2  11   6      161.36      135.86     80.78 o 
   3  11   6     1146.03     1190.90     99.14 o 
   4  11   6     1661.95     1622.95    117.50 o 
   5  11   6     8621.36     8237.14    269.27 o 
   6  11   6        0.13       72.21     80.78 o 
   7  11   6      413.75      243.56     83.23 o 
   8  11   6      596.67      598.51     99.14 o 
   9  11   6     1324.50     1303.50    123.62 o 
  10  11   6     2292.90     2402.60    152.99 o 
  11  11   6     1296.61     1380.61    132.19 o 
  12  11   6        1.61      128.51    128.51 o 
  13  11   6       87.83      205.62    173.80 o 
  14  11   6       48.64       20.81    181.14 o 
  15  11   6      470.64      255.80    156.66 o 
  16  11   6      125.86      164.01    161.56 o 
   0  12   6     4812.21     4762.36    272.94 o 
   1  12   6      411.44      396.56     95.47 o 
   2  12   6       49.57      108.93     91.80 o 
   3  12   6        0.45      -12.24     88.12 o 
   4  12   6    11402.08    11982.40    461.43 o 
   5  12   6       88.58       90.57    104.04 o 
   6  12   6      817.06      828.61    128.51 o 
   7  12   6       16.20       -1.22    119.95 o 
   8  12   6      821.98      704.99    100.36 o 
   9  12   6     2423.75     2221.46    146.87 o 
  10  12   6      156.26       29.37    102.81 o 
  11  12   6        2.88      -93.02    116.27 o 
  12  12   6      562.80      522.62    187.26 o 
  13  12   6      289.37      451.63    168.90 o 
  14  12   6     1431.74     1341.44    287.63 o 
  15  12   6       50.44      288.85    166.46 o 
   1  13   6     1922.70     1631.52    130.96 o 
   2  13   6     7487.86     7606.81    260.70 o 
   3  13   6    11906.40    13471.94    421.04 o 
   4  13   6     1470.00     1357.35    132.19 o 
   5  13   6        6.76        9.79    110.15 o 
   6  13   6       83.40       47.73    127.29 o 
   7  13   6     8542.35     9111.03    348.82 o 
   8  13   6       25.17      341.48    197.05 o 
   9  13   6     2132.54     2263.07    168.90 o 
  10  13   6       68.45      270.49    134.63 o 
  11  13   6      316.51      188.49    166.46 o 
  12  13   6     1484.34     1276.57    189.71 o 
  13  13   6      327.77      339.03    155.44 o 
  14  13   6      309.78      387.99    195.83 o 
   0  14   6       41.49      122.39    138.31 o 
   1  14   6        0.14        1.22     86.90 o 
   2  14   6      489.11      454.08    110.15 o 
   3  14   6       11.82      353.72    129.74 o 
   4  14   6     1320.49     1450.37    139.53 o 
   5  14   6       76.36      197.05    115.05 o 
   6  14   6      638.77      569.13    122.39 o 
   7  14   6      438.72      309.66    123.62 o 
   8  14   6      436.70      308.43    183.59 o 
   9  14   6      279.34      406.35    140.75 o 
  10  14   6     1825.01     2206.77    270.49 o 
  11  14   6      653.25      667.05    150.54 o 
  12  14   6        0.23      -62.42    160.34 o 
  13  14   6      174.41      580.15    237.44 o 
   1  15   6        5.12      -50.18     96.69 o 
   2  15   6      499.20      390.44    117.50 o 
   3  15   6     2533.81     2314.48    164.01 o 
   4  15   6      850.32      738.04    129.74 o 
   5  15   6      197.29      139.53    123.62 o 
   6  15   6        4.52       14.69    113.83 o 
   7  15   6      785.28      999.96    152.99 o 
   8  15   6     1948.54     1782.06    179.92 o 
   9  15   6      402.03      301.09    157.89 o 
  10  15   6       44.15       90.57    146.87 o 
  11  15   6      175.45      233.77    168.90 o 
   0  16   6      610.45      481.01    214.19 o 
   1  16   6     1164.05      887.36    133.41 o 
   2  16   6      736.38      495.70    129.74 o 
   3  16   6      231.48      235.00    133.41 o 
   4  16   6     3110.69     2905.64    189.71 o 
   5  16   6     2016.55     2101.51    173.80 o 
   6  16   6     2213.88     2286.33    199.50 o 
   7  16   6       61.94     -130.96    130.96 o 
   8  16   6      976.63      510.38    148.10 o 
   9  16   6     2793.03     2926.45    216.64 o 
   1  17   6      692.25      596.06    140.75 o 
   2  17   6       95.02      149.32    135.86 o 
   3  17   6      789.60      499.37    144.43 o 
   4  17   6      269.72      175.02    170.13 o 
   5  17   6      153.43      112.60    146.87 o 
   6  17   6      423.16      341.48    152.99 o 
   0  18   6      649.87      132.19    425.93 o 
   1  18   6      262.14     -285.18    396.56 o 
   1   1   7     1625.05     1730.66     52.63 o 
   2   1   7     8649.44     7016.86    143.20 o 
   3   1   7    10189.71     9891.91    183.59 o 
   4   1   7      531.43      408.80     34.27 o 
   5   1   7      410.54      323.12     37.94 o 
   6   1   7    17320.45    17114.39    285.18 o 
   7   1   7     3660.17     3837.06     89.35 o 
   8   1   7     9603.97    10095.08    221.53 o 
   9   1   7      550.63      430.83     50.18 o 
  10   1   7     2377.38     2290.00     89.35 o 
  11   1   7      540.25      583.82     61.20 o 
  12   1   7    31579.80    33301.04    636.45 o 
  13   1   7     1958.85     1930.16     97.92 o 
  14   1   7     3919.87     3879.90    137.08 o 
  15   1   7      591.68      548.33     84.45 o 
  16   1   7     9539.03     9168.56    243.56 o 
  17   1   7      327.37      414.92     93.02 o 
  18   1   7     3752.21     3336.47    172.58 o 
  19   1   7        4.14       56.30    116.27 o 
  20   1   7      280.80      307.21    134.63 o 
   0   2   7    14780.60    13705.71    399.01 o 
   1   2   7    35677.10    32181.13    611.97 o 
   2   2   7     2962.62     3024.36     88.12 o 
   3   2   7     4779.90     4185.88    128.51 o 
   4   2   7     5612.24     5134.44    173.80 o 
   5   2   7    51649.05    48944.25   1111.34 o 
   6   2   7       56.79       84.45     33.05 o 
   7   2   7     6505.37     6215.18    172.58 o 
   8   2   7      569.03      605.85     50.18 o 
   9   2   7    25407.38    27684.36    582.60 o 
  10   2   7     5145.61     5320.48    155.44 o 
  11   2   7     9977.59    10091.41    246.01 o 
  12   2   7     1338.10     1406.31     85.68 o 
  13   2   7     4583.76     4888.43    171.35 o 
  14   2   7     3954.26     3534.75    130.96 o 
  15   2   7    12374.42    12341.02    302.31 o 
  16   2   7      338.70      279.06     79.56 o 
  17   2   7      211.87      243.56    105.26 o 
  18   2   7      157.19       80.78    102.81 o 
  19   2   7     7431.89     7358.34    276.61 o 
  20   2   7      312.57      288.85    137.08 o 
   1   3   7     1639.55     1647.43     61.20 o 
   2   3   7     4146.97     4076.95    101.59 o 
   3   3   7     2926.60     3143.09     77.11 o 
   4   3   7     8436.32     8082.92    216.64 o 
   5   3   7      447.54      428.38     40.39 o 
   6   3   7      841.26      964.47     51.41 o 
   7   3   7      521.77      599.73     48.96 o 
   8   3   7      349.50      326.79     50.18 o 
   9   3   7     1297.17     1250.87     77.11 o 
  10   3   7        2.53       48.96     52.63 o 
  11   3   7      508.69      463.87     68.54 o 
  12   3   7     1940.52     1878.75     97.92 o 
  13   3   7     2029.23     1725.76     94.24 o 
  14   3   7     1509.83     1626.62     95.47 o 
  15   3   7      363.26      318.23     72.21 o 
  16   3   7       24.70      118.72     82.00 o 
  17   3   7      636.51      532.42     95.47 o 
  18   3   7       52.80       66.09    111.38 o 
  19   3   7        0.32      -67.32    111.38 o 
  20   3   7        6.21      334.14    162.78 o 
   0   4   7     9402.45    10070.60    286.40 o 
   1   4   7    16544.33    15044.71    318.23 o 
   2   4   7     3805.79     3839.51     86.90 o 
   3   4   7      150.69      123.62     29.37 o 
   4   4   7        8.30       36.72     31.82 o 
   5   4   7    28905.62    29774.86    506.71 o 
   6   4   7     2855.28     2571.50     95.47 o 
   7   4   7     1451.78     1409.98     63.65 o 
   8   4   7     1434.74     1543.39     75.88 o 
   9   4   7     2242.16     2174.95     93.02 o 
  10   4   7      521.58      446.74     62.42 o 
  11   4   7     6330.04     6698.64    187.26 o 
  12   4   7      493.91      516.50     75.88 o 
  13   4   7     3204.53     3241.00    126.07 o 
  14   4   7     1139.12     1024.44     86.90 o 
  15   4   7     4562.60     4404.97    201.95 o 
  16   4   7      107.31       57.53     85.68 o 
  17   4   7     2576.13     2494.40    145.65 o 
  18   4   7       71.21       96.69    110.15 o 
  19   4   7     4997.26     4329.09    193.38 o 
  20   4   7      202.57       53.85    155.44 o 
   1   5   7     1792.26     1547.06     59.97 o 
   2   5   7    35383.23    33216.59    521.40 o 
   3   5   7     3841.97     3883.57     86.90 o 
   4   5   7    12433.93    12326.33    215.41 o 
   5   5   7      165.92      172.58     35.49 o 
   6   5   7    10151.27    10935.93    211.74 o 
   7   5   7     3293.41     3225.09    100.36 o 
   8   5   7    23015.68    25316.03    481.01 o 
   9   5   7      224.96      258.25     55.08 o 
  10   5   7       17.01       93.02     56.30 o 
  11   5   7     3824.19     3914.17    138.31 o 
  12   5   7     3743.36     3795.45    137.08 o 
  13   5   7     2775.48     2627.81    119.95 o 
  14   5   7       10.55      -15.91     64.87 o 
  15   5   7      393.14      324.34     80.78 o 
  16   5   7     7054.49     6945.88    206.85 o 
  17   5   7      104.80      116.27     95.47 o 
  18   5   7     2171.90     2290.00    179.92 o 
  19   5   7       15.75     -141.98    141.98 o 
   0   6   7      334.45      390.44     51.41 o 
   1   6   7       64.30      132.19     31.82 o 
   2   6   7     2620.87     2321.82     72.21 o 
   3   6   7    14026.35    14132.87    248.46 o 
   4   6   7      963.98     1080.74     48.96 o 
   5   6   7     1860.93     1674.35     64.87 o 
   6   6   7     4541.26     4500.44    112.60 o 
   7   6   7     2160.99     2021.95     73.44 o 
   8   6   7     1598.87     1613.16     73.44 o 
   9   6   7     3497.04     3735.47    116.27 o 
  10   6   7      500.13      399.01     58.75 o 
  11   6   7      659.76      593.61     73.44 o 
  12   6   7      531.25      428.38     70.99 o 
  13   6   7       40.37        7.34     73.44 o 
  14   6   7        2.86        3.67     72.21 o 
  15   6   7     3171.40     3345.04    138.31 o 
  16   6   7      328.17      140.75     89.35 o 
  17   6   7      353.01      439.40    121.17 o 
  18   6   7       11.41      151.77    138.31 o 
  19   6   7      633.76      669.50    150.54 o 
   1   7   7     1735.30     1560.53     67.32 o 
   2   7   7     1869.32     1603.37     64.87 o 
   3   7   7      422.88      348.82     42.84 o 
   4   7   7    15246.25    16126.67    332.91 o 
   5   7   7     2787.31     2707.36     88.12 o 
   6   7   7     2255.22     2247.16     83.23 o 
   7   7   7      509.95      401.45     52.63 o 
   8   7   7     4929.39     4953.30    140.75 o 
   9   7   7      690.84      664.60     70.99 o 
  10   7   7      297.90      421.04     70.99 o 
  11   7   7      232.10      320.67     72.21 o 
  12   7   7     5218.17     5479.59    176.25 o 
  13   7   7      494.59      512.83     85.68 o 
  14   7   7      329.22      353.72     94.24 o 
  15   7   7       36.64       77.11     89.35 o 
  16   7   7     1032.54     1241.08    128.51 o 
  17   7   7     1206.10     1141.94    137.08 o 
  18   7   7        0.85       30.60    137.08 o 
   0   8   7     8928.16     8404.82    339.03 o 
   1   8   7     3830.76     3603.29    108.93 o 
   2   8   7      257.37      151.77     48.96 o 
   3   8   7        6.12      178.70     51.41 o 
   4   8   7     5479.29     5615.45    166.46 o 
   5   8   7    11562.31    12041.15    288.85 o 
   6   8   7      154.29      171.35     64.87 o 
   7   8   7      438.52      402.68     61.20 o 
   8   8   7      780.41      696.42     70.99 o 
   9   8   7    21100.17    23415.25    481.01 o 
  10   8   7      472.19      512.83     73.44 o 
  11   8   7     2711.25     2876.27    122.39 o 
  12   8   7      288.18      313.33     75.88 o 
  13   8   7    10499.10    10989.78    339.03 o 
  14   8   7      503.87      367.18     90.57 o 
  15   8   7     6994.16     7825.89    254.58 o 
  16   8   7      705.54      592.39    139.53 o 
  17   8   7      115.68        1.22    135.86 o 
  18   8   7     1433.45     1643.76    194.61 o 
   1   9   7     4342.37     4349.89    146.87 o 
   2   9   7     4746.95     4486.97    143.20 o 
   3   9   7      740.23      684.18     68.54 o 
   4   9   7      813.32      773.53     72.21 o 
   5   9   7     2699.83     2654.73    111.38 o 
   6   9   7     4790.89     4600.80    152.99 o 
   7   9   7      101.92      259.48     69.76 o 
   8   9   7    10614.36    11815.94    313.33 o 
   9   9   7      409.89      424.71     80.78 o 
  10   9   7     1478.54     1534.82    106.48 o 
  11   9   7      387.54      363.51     85.68 o 
  12   9   7     5609.46     6092.79    205.62 o 
  13   9   7      870.04      736.81     96.69 o 
  14   9   7      978.21     1046.47    111.38 o 
  15   9   7       46.93      165.23    128.51 o 
  16   9   7      900.95      881.24    160.34 o 
  17   9   7     1187.46     1390.40    159.11 o 
   0  10   7       81.43       80.78    104.04 o 
   1  10   7       10.04       -7.34     69.76 o 
   2  10   7       83.50      140.75     67.32 o 
   3  10   7     5417.23     5439.20    175.02 o 
   4  10   7      152.87      154.22     72.21 o 
   5  10   7      854.66      944.88     93.02 o 
   6  10   7     8636.49     8718.14    261.92 o 
   7  10   7     7910.53     8125.76    265.60 o 
   8  10   7       17.78       75.88     83.23 o 
   9  10   7     1483.87     1693.94    117.50 o 
  10  10   7     3015.67     3225.09    148.10 o 
  11  10   7     2511.71     2624.13    160.34 o 
  12  10   7      491.70      462.65    104.04 o 
  13  10   7        2.89      318.23    164.01 o 
  14  10   7       54.01       41.61    127.29 o 
  15  10   7     1519.28     1342.67    177.47 o 
  16  10   7      418.76      718.45    190.94 o 
   1  11   7     1012.40     1020.77    104.04 o 
   2  11   7    26856.21    28766.33    670.72 o 
   3  11   7      498.99      638.90     94.24 o 
   4  11   7     7282.60     7276.34    244.79 o 
   5  11   7     1970.24     1838.36    119.95 o 
   6  11   7     9190.22     9439.05    293.75 o 
   7  11   7     7784.68     8024.17    285.18 o 
   8  11   7     2906.27     3096.58    167.68 o 
   9  11   7     1203.93     1361.02    155.44 o 
  10  11   7      118.59      222.76    115.05 o 
  11  11   7     1652.75     1742.89    137.08 o 
  12  11   7     9791.78    10412.08    424.71 o 
  13  11   7       47.80      105.26    122.39 o 
  14  11   7     1392.96     1607.04    177.47 o 
  15  11   7      959.46      957.12    165.23 o 
  16  11   7     5705.27     6018.13    391.66 o 
   0  12   7      166.77      237.44    122.39 o 
   1  12   7     9965.85    10868.61    330.46 o 
   2  12   7      657.59      488.35    101.59 o 
   3  12   7     3473.34     3248.34    195.83 o 
   4  12   7      459.90      539.76    104.04 o 
   5  12   7     6524.99     6386.53    244.79 o 
   6  12   7     2808.98     2621.69    178.70 o 
   7  12   7      361.85      353.72    104.04 o 
   8  12   7      191.93      106.48     93.02 o 
   9  12   7      472.70      308.43    104.04 o 
  10  12   7     3425.44     3722.01    200.73 o 
  11  12   7     1899.66     1985.24    155.44 o 
  12  12   7       42.41      198.28    135.86 o 
  13  12   7      103.49      324.34    178.70 o 
  14  12   7     1658.22     1542.17    187.26 o 
  15  12   7     1968.59     1959.53    220.31 o 
   1  13   7     1955.72     2143.12    138.31 o 
   2  13   7      346.24      348.82    107.71 o 
   3  13   7       17.18      127.29    115.05 o 
   4  13   7     1256.36     1302.28    127.29 o 
   5  13   7     1140.86     1015.87    117.50 o 
   6  13   7     1253.80      899.60    126.07 o 
   7  13   7      115.88      385.54    160.34 o 
   8  13   7      788.24      575.25    144.43 o 
   9  13   7       64.99       35.49    127.29 o 
  10  13   7        1.71       63.65    150.54 o 
  11  13   7      332.66      461.43    144.43 o 
  12  13   7      563.34      769.86    184.82 o 
  13  13   7        2.09       22.03    182.37 o 
   0  14   7     1622.55     1354.90    175.02 o 
   1  14   7     6491.27     6954.44    294.97 o 
   2  14   7      112.19       25.70    116.27 o 
   3  14   7       94.30        0.00    107.71 o 
   4  14   7     1814.41     1802.87    189.71 o 
   5  14   7    11252.53    11889.38    591.16 o 
   6  14   7        3.84       17.14     97.92 o 
   7  14   7      806.90      838.40    137.08 o 
   8  14   7      102.86       75.88    161.56 o 
   9  14   7     2135.91     2275.31    206.85 o 
  10  14   7      221.25       91.80    137.08 o 
  11  14   7     1248.86     1332.87    171.35 o 
  12  14   7      244.88      -84.45    161.56 o 
   1  15   7      689.68      624.21    176.25 o 
   2  15   7     2001.25     1943.62    155.44 o 
   3  15   7     1115.51      984.05    132.19 o 
   4  15   7      374.45      345.15    128.51 o 
   5  15   7      641.42      751.50    133.41 o 
   6  15   7     3102.19     3078.22    197.05 o 
   7  15   7       21.57      193.38    150.54 o 
   8  15   7     2502.82     2806.50    201.95 o 
   9  15   7        1.92       34.27    151.77 o 
  10  15   7      157.82      148.10    161.56 o 
   0  16   7      304.01      330.46    179.92 o 
   1  16   7      149.00       62.42    133.41 o 
   2  16   7       26.44       51.41    141.98 o 
   3  16   7       24.12      257.03    159.11 o 
   4  16   7      939.17     1056.26    157.89 o 
   5  16   7       89.13      171.35    145.65 o 
   6  16   7       72.39      204.40    372.08 o 
   7  16   7       14.69      223.98    189.71 o 
   8  16   7        6.80       91.80    161.56 o 
   1  17   7       12.19      212.97    159.11 o 
   2  17   7     1502.00     1236.18    151.77 o 
   3  17   7      494.65      543.43    138.31 o 
   4  17   7      101.78      280.28    143.20 o 
   5  17   7       22.74      188.49    167.68 o 
   0   0   8    12292.10    10906.55    615.64 o 
   1   0   8    23921.59    21562.20    751.50 o 
   2   0   8     2701.10     2835.88    160.34 o 
   3   0   8    21644.38    21595.25    626.66 o 
   4   0   8     1666.75     1518.91    112.60 o 
   5   0   8    36063.71    35868.87   1028.11 o 
   6   0   8    19710.70    21195.02    510.38 o 
   7   0   8     3986.23     4004.74    140.75 o 
   8   0   8     8472.23     8718.15    356.17 o 
   9   0   8    40811.09    42108.54   1028.11 o 
  10   0   8    14110.61    13285.90    498.14 o 
  11   0   8    21134.85    22481.38    637.67 o 
  12   0   8     1203.60     1140.71    108.93 o 
  13   0   8     2743.38     2822.41    152.99 o 
  14   0   8     1400.22     1271.68    117.50 o 
  15   0   8    13054.44    12440.16    402.68 o 
  16   0   8     1058.60      962.02    129.74 o 
  17   0   8      160.51       97.92    123.62 o 
  18   0   8      895.50      872.67    192.16 o 
  19   0   8     7545.96     7404.86    449.19 o 
  20   0   8      201.27      288.85    221.53 o 
   1   1   8       30.97       50.18     28.15 o 
   2   1   8     8828.60     8030.29    222.76 o 
   3   1   8     1797.18     1631.52     64.87 o 
   4   1   8    24627.41    24264.67    585.04 o 
   5   1   8     1517.61     1396.52     68.54 o 
   6   1   8     2338.19     1948.52     69.76 o 
   7   1   8     1918.69     1888.54     66.09 o 
   8   1   8     9775.30    10365.57    214.19 o 
   9   1   8      505.89      499.37     57.53 o 
  10   1   8     1840.65     1865.29     85.68 o 
  11   1   8      293.01      219.09     55.08 o 
  12   1   8     4324.66     4174.87    130.96 o 
  13   1   8      429.55      397.78     67.32 o 
  14   1   8      385.14      315.78     74.66 o 
  15   1   8      603.95      560.57     82.00 o 
  16   1   8     2983.14     2797.93    157.89 o 
  17   1   8       17.92       78.33     74.66 o 
  18   1   8     2203.66     2043.98    149.32 o 
  19   1   8      582.72      561.79    124.84 o 
  20   1   8        9.07       42.84    126.07 o 
   0   2   8       33.88       37.94     35.49 o 
   1   2   8      508.23      544.65     33.05 o 
   2   2   8     6498.83     5624.02    146.87 o 
   3   2   8     1756.55     1734.33     99.14 o 
   4   2   8     2295.42     2095.39     59.97 o 
   5   2   8     6807.98     6500.36    198.28 o 
   6   2   8    15624.39    15336.00    383.09 o 
   7   2   8     1133.97     1148.06     62.42 o 
   8   2   8     4075.00     4340.10    116.27 o 
   9   2   8     4480.98     4681.58    124.84 o 
  10   2   8      323.64      156.66     56.30 o 
  11   2   8      703.56      676.84     69.76 o 
  12   2   8     1742.40     1741.67     93.02 o 
  13   2   8     1688.02     1738.00     95.47 o 
  14   2   8      486.82      439.40     78.33 o 
  15   2   8     3030.13     2687.78    122.39 o 
  16   2   8     2641.75     2368.33    119.95 o 
  17   2   8      767.52      538.53     94.24 o 
  18   2   8       31.97       45.29    115.05 o 
  19   2   8     1336.01     1117.46    128.51 o 
  20   2   8      112.87      172.58    247.24 o 
   1   3   8     8352.58     8009.48    170.13 o 
   2   3   8    26687.55    23691.86    413.69 o 
   3   3   8     3098.55     2777.13     73.44 o 
   4   3   8      893.14      693.98     40.39 o 
   5   3   8     2433.33     2507.86     84.45 o 
   6   3   8     7863.52     7347.33    215.41 o 
   7   3   8      534.37      511.61     51.41 o 
   8   3   8    16286.06    17518.29    434.50 o 
   9   3   8        0.75      118.72     61.20 o 
  10   3   8      212.33      167.68     58.75 o 
  11   3   8     1204.52     1362.25     93.02 o 
  12   3   8    13151.54    13753.45    304.76 o 
  13   3   8      588.32      605.85     75.88 o 
  14   3   8     1104.70      928.97     85.68 o 
  15   3   8        1.59       93.02     95.47 o 
  16   3   8     8306.63     7785.50    220.31 o 
  17   3   8     2862.70     2660.85    175.02 o 
  18   3   8     2293.84     1953.41    130.96 o 
  19   3   8      207.42       80.78    113.83 o 
   0   4   8    38507.20    36615.48   1139.49 o 
   1   4   8    22056.86    20595.29    381.87 o 
   2   4   8      351.63      269.27     34.27 o 
   3   4   8     3025.19     2797.93     74.66 o 
   4   4   8     7423.27     7146.60    150.54 o 
   5   4   8    17874.11    18807.11    337.81 o 
   6   4   8       18.27        9.79     39.17 o 
   7   4   8      870.22      887.36     58.75 o 
   8   4   8     1740.69     1864.06     79.56 o 
   9   4   8     9368.52     9922.51    222.76 o 
  10   4   8     2615.32     2611.89    101.59 o 
  11   4   8     3743.67     3827.27    133.41 o 
  12   4   8      958.79      882.46     80.78 o 
  13   4   8     3976.25     3977.81    146.87 o 
  14   4   8      381.15      348.82     84.45 o 
  15   4   8     7111.00     7133.14    221.53 o 
  16   4   8      952.25      574.03    117.50 o 
  17   4   8      125.86      155.44     99.14 o 
  18   4   8     3369.90     2753.87    151.77 o 
  19   4   8     4527.32     4822.33    228.88 o 
   1   5   8        2.97       15.91     35.49 o 
   2   5   8      244.54      175.02     37.94 o 
   3   5   8     6731.16     6841.84    146.87 o 
   4   5   8      275.03      279.06     41.61 o 
   5   5   8    10188.98    10410.86    264.37 o 
   6   5   8        2.93       74.66     45.29 o 
   7   5   8     2314.86     2658.40     93.02 o 
   8   5   8      107.97      159.11     50.18 o 
   9   5   8     1091.59     1135.82     72.21 o 
  10   5   8       63.13       75.88     66.09 o 
  11   5   8      624.26      621.76     69.76 o 
  12   5   8      116.25      232.55     73.44 o 
  13   5   8      427.77      483.46     79.56 o 
  14   5   8       19.66       96.69     91.80 o 
  15   5   8      643.74      523.85     88.12 o 
  16   5   8      346.44      272.94     93.02 o 
  17   5   8      547.08      458.98    110.15 o 
  18   5   8       76.60      115.05    121.17 o 
  19   5   8       25.64      107.71    138.31 o 
   0   6   8      707.11      618.09     72.21 o 
   1   6   8    24781.93    24445.81    490.80 o 
   2   6   8     3391.57     3073.32     94.24 o 
   3   6   8     2688.77     2458.90     84.45 o 
   4   6   8     1428.14     1479.75     68.54 o 
   5   6   8    21897.14    22940.36    421.04 o 
   6   6   8     5769.33     5617.90    146.87 o 
   7   6   8      305.11      264.37     57.53 o 
   8   6   8       95.40      216.64     58.75 o 
   9   6   8     7332.62     8040.08    206.85 o 
  10   6   8      907.60     1029.34     78.33 o 
  11   6   8     1695.42     1753.91     99.14 o 
  12   6   8       17.39       69.76     74.66 o 
  13   6   8     3017.00     2987.64    134.63 o 
  14   6   8      418.36      375.75    107.71 o 
  15   6   8     7326.25     7578.65    220.31 o 
  16   6   8      905.65      963.24    110.15 o 
  17   6   8       11.82      216.64    118.72 o 
  18   6   8      175.75      154.22    127.29 o 
   1   7   8     1120.78      998.74     58.75 o 
   2   7   8    24876.22    25341.74    468.77 o 
   3   7   8       41.49      188.49     48.96 o 
   4   7   8      313.57      274.16     51.41 o 
   5   7   8        0.06       57.53     69.76 o 
   6   7   8    13202.27    13243.06    313.33 o 
   7   7   8     8124.02     8615.33    225.21 o 
   8   7   8     9345.78     9780.53    250.91 o 
   9   7   8     2272.37     2261.85    100.36 o 
  10   7   8     1011.68     1155.40    104.04 o 
  11   7   8     3763.79     4065.94    146.87 o 
  12   7   8     7653.34     8107.40    236.22 o 
  13   7   8      833.83      764.96    100.36 o 
  14   7   8      433.29      549.55    100.36 o 
  15   7   8      562.82      516.50    116.27 o 
  16   7   8     1539.47     1624.17    122.39 o 
  17   7   8      489.54      567.91    134.63 o 
  18   7   8     3870.88     3740.37    222.76 o 
   0   8   8     9856.64    10031.44    334.14 o 
   1   8   8      218.04      246.01     51.41 o 
   2   8   8     2001.47     1916.69     86.90 o 
   3   8   8      182.53      226.43     52.63 o 
   4   8   8        7.25       41.61     52.63 o 
   5   8   8      142.89      122.39     56.30 o 
   6   8   8     2696.21     2455.23    108.93 o 
   7   8   8      938.27      848.19     84.45 o 
   8   8   8        2.04      173.80     73.44 o 
   9   8   8      442.21      422.26     75.88 o 
  10   8   8     1543.78     1499.33    102.81 o 
  11   8   8      187.43      161.56     83.23 o 
  12   8   8       38.44       35.49     86.90 o 
  13   8   8       65.95      143.20    100.36 o 
  14   8   8       74.13      304.76    111.38 o 
  15   8   8       52.79      116.27    129.74 o 
  16   8   8      201.98      299.87    139.53 o 
  17   8   8      126.59      320.67    137.08 o 
   1   9   8      230.57      231.33     57.53 o 
   2   9   8    11752.75    12042.37    287.63 o 
   3   9   8      425.20      379.42     67.32 o 
   4   9   8     7271.42     7179.65    211.74 o 
   5   9   8     8378.04     8828.30    233.77 o 
   6   9   8    17696.98    18200.03    413.69 o 
   7   9   8        1.99      100.36     70.99 o 
   8   9   8     6700.92     7194.34    219.09 o 
   9   9   8     2111.95     2035.42    115.05 o 
  10   9   8      752.35      712.33     88.12 o 
  11   9   8      719.27      642.57     93.02 o 
  12   9   8    10735.42    10901.66    319.45 o 
  13   9   8     6914.19     7809.98    340.26 o 
  14   9   8      472.51      269.27    113.83 o 
  15   9   8      673.48      706.22    210.52 o 
  16   9   8     3882.22     3606.96    280.28 o 
  17   9   8      637.81      849.42    197.05 o 
   0  10   8      753.23      659.71    106.48 o 
   1  10   8     6669.71     6657.03    199.50 o 
   2  10   8      579.95      586.27     74.66 o 
   3  10   8     3566.97     3013.35    128.51 o 
   4  10   8       69.73       46.51     73.44 o 
   5  10   8     5694.39     6239.66    199.50 o 
   6  10   8        0.51       58.75     99.14 o 
   7  10   8       32.86       56.30     79.56 o 
   8  10   8      386.93      615.64     95.47 o 
   9  10   8     4211.25     4741.55    200.73 o 
  10  10   8      620.10      482.23    106.48 o 
  11  10   8     1474.86     1567.87    119.95 o 
  12  10   8       12.18       61.20     94.24 o 
  13  10   8     1409.13     1331.65    122.39 o 
  14  10   8      698.03      651.14    116.27 o 
  15  10   8     2205.18     2620.46    198.28 o 
  16  10   8      318.20      290.07    190.94 o 
   1  11   8      734.67      744.16     93.02 o 
   2  11   8      218.90      318.23     80.78 o 
   3  11   8      643.32      638.90     90.57 o 
   4  11   8       19.39       67.32     82.00 o 
   5  11   8     2190.01     1990.13    145.65 o 
   6  11   8      567.86      455.31     86.90 o 
   7  11   8      257.87      283.95     90.57 o 
   8  11   8      229.55      231.33    101.59 o 
   9  11   8       41.68      -33.05     84.45 o 
  10  11   8       75.17       -6.12     89.35 o 
  11  11   8       83.09      261.92    107.71 o 
  12  11   8       52.38       36.72    146.87 o 
  13  11   8      656.01      588.72    123.62 o 
  14  11   8      109.62      130.96    130.96 o 
  15  11   8        0.05       55.08    156.66 o 
   0  12   8      527.94      318.23    178.70 o 
   1  12   8      916.34      837.18    104.04 o 
   2  12   8      575.63      474.89    108.93 o 
   3  12   8        2.14      170.13    107.71 o 
   4  12   8     2351.72     2074.58    146.87 o 
   5  12   8     8831.86     8485.60    298.64 o 
   6  12   8      393.32      556.89    105.26 o 
   7  12   8       19.80      133.41     95.47 o 
   8  12   8        3.84       75.88    100.36 o 
   9  12   8     1876.28     2018.28    151.77 o 
  10  12   8      424.49      522.62    123.62 o 
  11  12   8     3035.63     3340.14    195.83 o 
  12  12   8      849.35      891.03    211.74 o 
  13  12   8     1550.74     1510.35    155.44 o 
  14  12   8      171.28      357.39    197.05 o 
   1  13   8      213.80      186.04    112.60 o 
   2  13   8    11506.98    11235.79    463.87 o 
   3  13   8     2826.17     2704.91    160.34 o 
   4  13   8     6788.25     6539.53    257.03 o 
   5  13   8      726.45      572.81    113.83 o 
   6  13   8     2058.94     2178.62    195.83 o 
   7  13   8      167.64      212.97    117.50 o 
   8  13   8     6852.88     7091.52    302.31 o 
   9  13   8      773.56      756.40    141.98 o 
  10  13   8       82.73      115.05    170.13 o 
  11  13   8       24.36      -23.25    133.41 o 
  12  13   8     8521.55     8949.47    421.04 o 
  13  13   8       65.56      154.22    255.80 o 
   0  14   8       53.56      100.36    206.85 o 
   1  14   8      266.73      108.93    105.26 o 
   2  14   8      296.46      292.52    112.60 o 
   3  14   8       45.88       25.70    105.26 o 
   4  14   8        5.62        9.79    119.95 o 
   5  14   8      685.07      469.99    141.98 o 
   6  14   8       33.55      223.98    119.95 o 
   7  14   8     1638.78     1512.79    166.46 o 
   8  14   8      113.93       56.30    124.84 o 
   9  14   8     3411.43     3369.51    215.41 o 
  10  14   8      278.43      305.99    141.98 o 
  11  14   8     1670.58     1805.32    182.37 o 
   1  15   8        0.44      113.83    113.83 o 
   2  15   8     1195.33     1118.68    208.07 o 
   3  15   8     1844.90     1799.20    154.22 o 
   4  15   8      321.35      408.80    133.41 o 
   5  15   8      767.09      778.43    139.53 o 
   6  15   8     1240.67     1159.07    161.56 o 
   7  15   8        1.11      160.34    144.43 o 
   8  15   8       23.20     -132.19    132.19 o 
   9  15   8       33.17     -166.46    166.46 o 
  10  15   8        2.62      294.97    358.62 o 
   0  16   8        8.87      -95.47    165.23 o 
   1  16   8     3611.04     3241.00    212.97 o 
   2  16   8      251.54      110.15    118.72 o 
   3  16   8      567.51      439.40    132.19 o 
   4  16   8        0.61      102.81    176.25 o 
   5  16   8     5965.90     6084.22    302.31 o 
   6  16   8        0.60      314.55    156.66 o 
   7  16   8        3.04      -26.93    154.22 o 
   1  17   8        9.90      -73.44    154.22 o 
   2  17   8     1622.29     1385.50    197.05 o 
   3  17   8        2.77        3.67    345.15 o 
   1   1   9      380.14      195.83     31.82 o 
   2   1   9    11601.92     9984.93    281.51 o 
   3   1   9    14851.24    14360.52    438.17 o 
   4   1   9    11074.72    10197.89    276.61 o 
   5   1   9     1260.33     1173.76     66.09 o 
   6   1   9      145.94      160.34     37.94 o 
   7   1   9    34568.06    35384.19    815.15 o 
   8   1   9     3237.51     3288.73    102.81 o 
   9   1   9     2006.05     1903.23     83.23 o 
  10   1   9       44.46      100.36     50.18 o 
  11   1   9     8973.22     8953.14    200.73 o 
  12   1   9     1928.49     1712.30     84.45 o 
  13   1   9     9650.26     9352.15    226.43 o 
  14   1   9        5.34       85.68     83.23 o 
  15   1   9     1221.72     1113.79     89.35 o 
  16   1   9     4039.90     3815.03    152.99 o 
  17   1   9     4076.88     3872.56    157.89 o 
  18   1   9       92.92       34.27    108.93 o 
  19   1   9     1561.11     1575.21    143.20 o 
   0   2   9    10509.31     8648.38    285.18 o 
   1   2   9     6586.04     6026.69    123.62 o 
   2   2   9     3692.64     3400.11    116.27 o 
   3   2   9     2446.88     2081.93     85.68 o 
   4   2   9    17300.08    16760.67    318.23 o 
   5   2   9    21186.36    21214.60    483.46 o 
   6   2   9    19046.59    18656.56    507.94 o 
   7   2   9        0.52      -11.02     44.06 o 
   8   2   9      934.11      954.68     61.20 o 
   9   2   9    10792.16    11060.77    277.84 o 
  10   2   9    12278.81    12700.85    291.30 o 
  11   2   9    10191.75    10237.06    340.26 o 
  12   2   9        0.57       85.68     72.21 o 
  13   2   9     2178.54     2102.73    102.81 o 
  14   2   9    10068.01    10316.61    260.70 o 
  15   2   9     5928.38     6015.68    187.26 o 
  16   2   9      213.51      219.09     93.02 o 
  17   2   9       54.54       62.42     85.68 o 
  18   2   9     1050.10      771.08    110.15 o 
  19   2   9     2688.39     2625.36    160.34 o 
   1   3   9       91.53      133.41     40.39 o 
   2   3   9      600.72      657.26     50.18 o 
   3   3   9     5774.81     5554.25    148.10 o 
   4   3   9      885.89      755.17     46.51 o 
   5   3   9     1636.17     1593.57     59.97 o 
   6   3   9     5031.29     4874.96    155.44 o 
   7   3   9     2105.79     2121.09     79.56 o 
   8   3   9        0.63       26.93     48.96 o 
   9   3   9      263.65      214.19     55.08 o 
  10   3   9      177.22      102.81     56.30 o 
  11   3   9      349.20      250.91     64.87 o 
  12   3   9      309.30      343.93     67.32 o 
  13   3   9       22.56       -1.22     63.65 o 
  14   3   9        3.67       25.70     72.21 o 
  15   3   9       17.80      129.74     99.14 o 
  16   3   9       61.88      214.19     95.47 o 
  17   3   9      295.17      230.10    116.27 o 
  18   3   9      676.51      752.72    139.53 o 
  19   3   9       21.10      143.20    137.08 o 
   0   4   9     7047.83     6458.75    209.29 o 
   1   4   9     3236.00     3064.75     90.57 o 
   2   4   9     2381.94     2299.79     78.33 o 
   3   4   9      611.58      589.94     48.96 o 
   4   4   9    11561.11    11183.17    282.73 o 
   5   4   9     1547.37     1358.58     64.87 o 
   6   4   9     2154.44     2118.65     78.33 o 
   7   4   9        0.18       73.44     48.96 o 
   8   4   9     1652.88     1706.18     85.68 o 
   9   4   9     7865.77     8521.09    211.74 o 
  10   4   9      350.23      449.19     69.76 o 
  11   4   9       94.12       41.61     63.65 o 
  12   4   9      838.64      787.00     79.56 o 
  13   4   9     1325.89     1258.21     99.14 o 
  14   4   9     2986.47     2961.94    129.74 o 
  15   4   9     4313.78     4255.65    164.01 o 
  16   4   9      259.30      329.24     93.02 o 
  17   4   9      197.39      380.65    106.48 o 
  18   4   9     2777.96     2834.65    166.46 o 
  19   4   9     1344.16     1651.10    215.41 o 
   1   5   9     8328.14     7459.93    166.46 o 
   2   5   9     5951.42     5779.46    139.53 o 
   3   5   9    15420.15    15145.07    297.42 o 
   4   5   9      264.74      225.21     64.87 o 
   5   5   9     1067.85     1155.40     70.99 o 
   6   5   9    14132.30    14885.59    324.34 o 
   7   5   9     3229.81     3368.29    123.62 o 
   8   5   9     1924.05     2059.90     94.24 o 
   9   5   9     2278.81     2336.51    100.36 o 
  10   5   9      562.52      454.08     67.32 o 
  11   5   9      252.99      195.83     68.54 o 
  12   5   9     8878.79     9491.68    303.54 o 
  13   5   9     4593.26     4752.57    168.90 o 
  14   5   9      934.02      756.40     93.02 o 
  15   5   9     3352.55     2804.05    132.19 o 
  16   5   9      775.32      731.92     96.69 o 
  17   5   9     5489.97     5763.55    206.85 o 
  18   5   9     1728.18     1571.54    139.53 o 
   0   6   9      835.97      958.35     84.45 o 
   1   6   9     8627.89     9123.27    198.28 o 
   2   6   9     1450.51     1351.23     66.09 o 
   3   6   9       63.38      149.32     44.06 o 
   4   6   9     8056.21     8005.81    190.94 o 
   5   6   9     2593.45     2554.37     97.92 o 
   6   6   9      241.63      227.65     57.53 o 
   7   6   9      397.21      352.50     69.76 o 
   8   6   9     1058.34     1152.95     84.45 o 
   9   6   9      387.58      425.93     72.21 o 
  10   6   9     1081.25      992.62     90.57 o 
  11   6   9       60.28      139.53     79.56 o 
  12   6   9     1747.90     1614.38    107.71 o 
  13   6   9      415.55      347.60     90.57 o 
  14   6   9     2096.73     2177.39    128.51 o 
  15   6   9        0.37      102.81     97.92 o 
  16   6   9     2675.01     2642.49    145.65 o 
  17   6   9       20.65      172.58    121.17 o 
  18   6   9      943.65      897.15    148.10 o 
   1   7   9       72.79       82.00     46.51 o 
   2   7   9     2877.10     2691.45     93.02 o 
   3   7   9     7568.75     7716.96    178.70 o 
   4   7   9     1118.04     1198.24     73.44 o 
   5   7   9      205.16      144.43     52.63 o 
   6   7   9     5178.96     4966.76    150.54 o 
   7   7   9     3669.56     3761.18    141.98 o 
   8   7   9     3533.28     3633.89    143.20 o 
   9   7   9        0.53       11.02     72.21 o 
  10   7   9       23.27       39.17     73.44 o 
  11   7   9     2133.21     2196.98    130.96 o 
  12   7   9      125.85      121.17     88.12 o 
  13   7   9      944.97      953.45    106.48 o 
  14   7   9      859.49      724.57    105.26 o 
  15   7   9      217.66      187.26    110.15 o 
  16   7   9      199.90      314.55    104.04 o 
  17   7   9      126.28      293.75    138.31 o 
   0   8   9     3271.53     2943.58    184.82 o 
   1   8   9    12104.09    12112.14    350.05 o 
   2   8   9     2283.87     2337.73     94.24 o 
   3   8   9     1300.47     1159.07     79.56 o 
   4   8   9     6660.72     6813.69    193.38 o 
   5   8   9     6404.03     6400.00    186.04 o 
   6   8   9     4717.90     5045.09    171.35 o 
   7   8   9       58.20      164.01     75.88 o 
   8   8   9     8011.50     8320.36    239.89 o 
   9   8   9       18.60      168.90     70.99 o 
  10   8   9     8796.72     9394.99    266.82 o 
  11   8   9      182.82      362.29     94.24 o 
  12   8   9       76.46      206.85     91.80 o 
  13   8   9      433.25      328.02     96.69 o 
  14   8   9     6430.13     6926.29    244.79 o 
  15   8   9      531.79      651.14    115.05 o 
  16   8   9     1371.12     1237.41    132.19 o 
  17   8   9      272.43      325.57    139.53 o 
   1   9   9       10.74      108.93     59.97 o 
   2   9   9     5527.90     5265.40    162.78 o 
   3   9   9      857.56      752.72     80.78 o 
   4   9   9     1078.72     1040.35     90.57 o 
   5   9   9       22.72       33.05     64.87 o 
   6   9   9     4158.93     4417.21    160.34 o 
   7   9   9     4329.18     4338.88    160.34 o 
   8   9   9      850.72      815.15     89.35 o 
   9   9   9      120.51      100.36     74.66 o 
  10   9   9      449.66      400.23     86.90 o 
  11   9   9     1926.17     1871.41    118.72 o 
  12   9   9     2584.68     2777.13    144.43 o 
  13   9   9      160.03       84.45    107.71 o 
  14   9   9      375.53      236.22    117.50 o 
  15   9   9      232.08      505.49    124.84 o 
  16   9   9      717.77      777.20    154.22 o 
   0  10   9      903.07      914.29    115.05 o 
   1  10   9     2282.20     2327.94    112.60 o 
   2  10   9      130.89      205.62     69.76 o 
   3  10   9      945.89      844.52     82.00 o 
   4  10   9     1399.78     1369.59    110.15 o 
   5  10   9       59.91      165.23     79.56 o 
   6  10   9      298.04      271.72     80.78 o 
   7  10   9        0.49      -13.46     90.57 o 
   8  10   9      610.98      454.08     96.69 o 
   9  10   9      186.70      127.29     91.80 o 
  10  10   9     2969.87     3296.08    167.68 o 
  11  10   9      188.15      230.10    121.17 o 
  12  10   9     1078.25     1236.18    126.07 o 
  13  10   9       80.23      124.84    101.59 o 
  14  10   9     2402.65     2520.10    168.90 o 
  15  10   9      150.54      223.98    151.77 o 
   1  11   9     5089.96     5168.71    198.28 o 
   2  11   9     6956.35     6619.08    228.88 o 
   3  11   9    13307.61    13445.01    457.75 o 
   4  11   9     3098.51     2782.02    140.75 o 
   5  11   9      417.55      310.88     83.23 o 
   6  11   9     1130.85     1044.02    107.71 o 
   7  11   9     4207.41     4473.51    190.94 o 
   8  11   9     2826.02     3092.90    160.34 o 
   9  11   9      493.84      391.66    105.26 o 
  10  11   9     1618.26     1749.01    133.41 o 
  11  11   9     1169.61     1302.28    132.19 o 
  12  11   9     4630.03     4818.66    248.46 o 
  13  11   9     7482.91     8138.00    288.85 o 
  14  11   9        0.14      363.51    212.97 o 
   0  12   9     8957.43     9382.75    679.29 o 
   1  12   9      304.01      569.13    106.48 o 
   2  12   9      290.62      315.78    107.71 o 
   3  12   9      274.91      155.44    124.84 o 
   4  12   9     2927.29     2914.21    164.01 o 
   5  12   9     2492.16     2237.37    150.54 o 
   6  12   9      580.11      517.73    104.04 o 
   7  12   9        1.69      -18.36    127.29 o 
   8  12   9        2.21      145.65    126.07 o 
   9  12   9     6685.75     6813.69    257.03 o 
  10  12   9      917.88      886.13    127.29 o 
  11  12   9     2493.42     2983.97    183.59 o 
  12  12   9      726.15      631.55    135.86 o 
  13  12   9     1208.28     1228.84    145.65 o 
   1  13   9      367.31      441.84    106.48 o 
   2  13   9     1144.70     1170.09    128.51 o 
   3  13   9      255.15       84.45     95.47 o 
   4  13   9      412.12       77.11    104.04 o 
   5  13   9      824.31      857.98    139.53 o 
   6  13   9      558.14      357.39    122.39 o 
   7  13   9      953.16     1086.86    145.65 o 
   8  13   9       17.76       20.81    117.50 o 
   9  13   9      277.43      314.55    161.56 o 
  10  13   9       14.18       11.02    146.87 o 
  11  13   9     1278.52     1140.71    167.68 o 
  12  13   9       19.18      367.18    166.46 o 
   0  14   9     4874.82     4893.32    334.14 o 
   1  14   9      274.00      418.59    118.72 o 
   2  14   9     3654.40     3397.67    184.82 o 
   3  14   9      623.93      649.91    121.17 o 
   4  14   9     1770.87     1790.63    149.32 o 
   5  14   9     1860.52     1806.54    155.44 o 
   6  14   9     5477.34     5997.32    275.39 o 
   7  14   9      187.23       78.33    168.90 o 
   8  14   9      834.86     1045.25    157.89 o 
   9  14   9     4566.20     4271.56    239.89 o 
  10  14   9     3897.40     4134.48    285.18 o 
  11  14   9      600.30     1250.87    827.39 o 
   1  15   9        6.10      194.61    141.98 o 
   2  15   9     1857.25     1804.09    160.34 o 
   3  15   9     2301.73     2319.37    171.35 o 
   4  15   9     1426.35     1490.76    160.34 o 
   5  15   9      323.39      223.98    132.19 o 
   6  15   9       34.46      337.81    166.46 o 
   7  15   9     7009.09     7501.55    383.09 o 
   8  15   9     3507.43     3550.66    225.21 o 
   9  15   9     1163.40     1095.43    263.15 o 
   0  16   9      792.42      784.55    324.34 o 
   1  16   9      785.82      966.91    195.83 o 
   2  16   9       21.87        8.57    122.39 o 
   3  16   9        7.03        7.34    138.31 o 
   4  16   9      682.90      627.88    134.63 o 
   5  16   9       40.78      244.79    141.98 o 
   6  16   9      165.51      232.55    149.32 o 
   0   0  10     3688.76     2121.09    266.82 o 
   1   0  10       29.09       77.11     47.73 o 
   2   0  10     8972.00     8385.23    331.69 o 
   3   0  10       79.13        6.12     45.29 o 
   4   0  10    14887.99    12993.38    637.67 o 
   5   0  10     1586.38     1635.19     90.57 o 
   6   0  10    32862.14    33870.17    846.97 o 
   7   0  10      978.70     1019.54     96.69 o 
   8   0  10     1009.79      976.71     85.68 o 
   9   0  10     1199.22     1159.07     90.57 o 
  10   0  10    32874.13    36560.39    915.51 o 
  11   0  10        2.36      106.48     84.45 o 
  12   0  10      211.27      112.60    100.36 o 
  13   0  10     2495.73     2032.97    128.51 o 
  14   0  10    15670.31    15304.18    444.29 o 
  15   0  10      232.10      283.95    111.38 o 
  16   0  10      363.17      374.53    111.38 o 
  17   0  10     1747.45     1856.72    173.80 o 
  18   0  10     2161.16     1794.30    200.73 o 
  19   0  10     1202.24      799.23    296.19 o 
   1   1  10       24.10       90.57     31.82 o 
   2   1  10      833.58      783.32     46.51 o 
   3   1  10     6899.11     6349.82    165.23 o 
   4   1  10     2092.45     1988.91     89.35 o 
   5   1  10     1092.07     1124.80     55.08 o 
   6   1  10      686.84      682.96     47.73 o 
   7   1  10    14953.78    15792.54    356.17 o 
   8   1  10      878.72      881.24     62.42 o 
   9   1  10     1145.25     1165.19     72.21 o 
  10   1  10      235.06      129.74     52.63 o 
  11   1  10     7736.31     7257.98    265.60 o 
  12   1  10       29.29       39.17     53.85 o 
  13   1  10      496.81      407.57     66.09 o 
  14   1  10        7.38      134.63     72.21 o 
  15   1  10     1757.78     1457.72     95.47 o 
  16   1  10       70.84       86.90     78.33 o 
  17   1  10     1637.07     1479.75    113.83 o 
  18   1  10       66.44      111.38    101.59 o 
  19   1  10      656.05      872.67    152.99 o 
   0   2  10    28320.80    26405.34    909.39 o 
   1   2  10      722.41      665.83     47.73 o 
   2   2  10      999.43      920.41     55.08 o 
   3   2  10     9170.74     9391.31    188.49 o 
   4   2  10     6851.80     6412.24    181.14 o 
   5   2  10        3.55       41.61     41.61 o 
   6   2  10      616.98      544.65     55.08 o 
   7   2  10    13203.62    13847.69    301.09 o 
   8   2  10      406.77      479.79     66.09 o 
   9   2  10      246.93      266.82     61.20 o 
  10   2  10     1958.65     2171.27    104.04 o 
  11   2  10      291.55      352.50     67.32 o 
  12   2  10      846.09      733.14     75.88 o 
  13   2  10     1672.66     1526.26     95.47 o 
  14   2  10      633.22      576.48     90.57 o 
  15   2  10     1168.29     1168.87     99.14 o 
  16   2  10     1664.24     1729.43    116.27 o 
  17   2  10      867.35     1003.63    111.38 o 
  18   2  10     1522.16     1373.26    127.29 o 
   1   3  10    14468.26    13631.05    270.49 o 
   2   3  10     6296.62     6194.38    145.65 o 
   3   3  10    26974.43    26462.87    534.86 o 
   4   3  10        0.08       44.06     42.84 o 
   5   3  10     6373.13     6590.93    194.61 o 
   6   3  10      169.41      216.64     53.85 o 
   7   3  10    20126.18    21713.97    443.07 o 
   8   3  10       54.64      155.44     59.97 o 
   9   3  10     5634.57     5828.42    175.02 o 
  10   3  10     2209.90     2408.72    112.60 o 
  11   3  10     5167.97     5758.65    178.70 o 
  12   3  10     1036.76     1029.34     89.35 o 
  13   3  10    14873.05    15698.29    354.94 o 
  14   3  10        1.65        8.57     75.88 o 
  15   3  10     1419.79     1346.34    100.36 o 
  16   3  10       51.03       70.99     89.35 o 
  17   3  10    10282.24    10913.90    362.29 o 
  18   3  10      475.08      703.77    178.70 o 
   0   4  10    24408.31    24661.22    643.79 o 
   1   4  10        2.16       72.21     48.96 o 
   2   4  10        0.31       11.02     47.73 o 
   3   4  10      111.38      176.25     41.61 o 
   4   4  10    29300.02    31002.47    588.72 o 
   5   4  10      372.83      260.70     48.96 o 
   6   4  10     5306.93     5178.50    167.68 o 
   7   4  10     4704.83     5015.72    157.89 o 
   8   4  10     2945.59     3032.93    119.95 o 
   9   4  10     2349.03     2290.00    106.48 o 
  10   4  10     6762.44     6917.73    212.97 o 
  11   4  10      141.77       82.00     68.54 o 
  12   4  10      700.61      570.36     83.23 o 
  13   4  10     1131.97     1128.48     94.24 o 
  14   4  10     7336.83     7004.63    206.85 o 
  15   4  10      391.29      488.35     85.68 o 
  16   4  10     5264.51     5236.03    181.14 o 
  17   4  10      562.49      704.99    111.38 o 
  18   4  10     1961.05     2211.66    155.44 o 
   1   5  10      843.80      796.79     56.30 o 
   2   5  10      973.09      960.80     59.97 o 
   3   5  10      785.99      730.69     59.97 o 
   4   5  10     1195.59     1107.67     68.54 o 
   5   5  10      523.91      477.34     58.75 o 
   6   5  10       11.50      124.84     59.97 o 
   7   5  10     1967.69     1802.87     96.69 o 
   8   5  10     3422.50     3398.89    129.74 o 
   9   5  10       26.11       -7.34     66.09 o 
  10   5  10        1.28      104.04     77.11 o 
  11   5  10     5322.26     5168.71    178.70 o 
  12   5  10      212.17      210.52     84.45 o 
  13   5  10      757.63      806.58     99.14 o 
  14   5  10      690.24      580.15     96.69 o 
  15   5  10      430.72      487.13     93.02 o 
  16   5  10       65.74      206.85    100.36 o 
  17   5  10        1.85       95.47    113.83 o 
  18   5  10      169.98       79.56    128.51 o 
   0   6  10     4548.92     4583.67    177.47 o 
   1   6  10      682.27      589.94     53.85 o 
   2   6  10     1387.95     1263.11     66.09 o 
   3   6  10     2950.17     2804.05    107.71 o 
   4   6  10     6558.98     6368.17    164.01 o 
   5   6  10       31.84      154.22     56.30 o 
   6   6  10    11678.98    12790.20    305.99 o 
   7   6  10       20.72       50.18     68.54 o 
   8   6  10     9445.59    10457.37    269.27 o 
   9   6  10      192.88      150.54     64.87 o 
  10   6  10    20838.66    23350.38    515.28 o 
  11   6  10      411.11      447.96     84.45 o 
  12   6  10      853.51      892.25     99.14 o 
  13   6  10        9.57       97.92     93.02 o 
  14   6  10     8192.91     8243.25    269.27 o 
  15   6  10     1066.09     1249.65    122.39 o 
  16   6  10      605.30      643.79    111.38 o 
  17   6  10      480.71      341.48    111.38 o 
   1   7  10     3500.81     3260.58    104.04 o 
   2   7  10     4073.22     3877.45    116.27 o 
   3   7  10    14039.18    14519.63    308.43 o 
   4   7  10     2263.84     2123.54     90.57 o 
   5   7  10      953.54     1025.66     73.44 o 
   6   7  10     1449.77     1536.05     89.35 o 
   7   7  10     9253.82     9869.88    270.49 o 
   8   7  10        0.79       93.02     70.99 o 
   9   7  10     1797.31     1910.57    112.60 o 
  10   7  10     1339.42     1363.47    106.48 o 
  11   7  10     7249.06     7544.38    246.01 o 
  12   7  10      613.92      659.71     97.92 o 
  13   7  10     2916.31     3428.26    164.01 o 
  14   7  10       16.83       55.08    106.48 o 
  15   7  10     2296.93     2378.12    155.44 o 
  16   7  10        4.24      220.31    119.95 o 
  17   7  10     2682.21     2474.81    154.22 o 
   0   8  10        0.67       93.02     78.33 o 
   1   8  10     1926.57     1890.99    102.81 o 
   2   8  10        0.13       68.54     64.87 o 
   3   8  10        2.17       57.53     66.09 o 
   4   8  10       98.35       41.61     56.30 o 
   5   8  10     1239.95     1208.03     86.90 o 
   6   8  10        5.03       42.84     73.44 o 
   7   8  10      102.31      152.99     74.66 o 
   8   8  10       20.43       41.61     75.88 o 
   9   8  10      566.66      408.80     82.00 o 
  10   8  10      235.82      188.49     90.57 o 
  11   8  10      507.97      485.91     89.35 o 
  12   8  10      105.93       47.73     99.14 o 
  13   8  10        3.57       -6.12    100.36 o 
  14   8  10       95.28        3.67    101.59 o 
  15   8  10       10.33      194.61    115.05 o 
  16   8  10       44.56      171.35    129.74 o 
   1   9  10     9202.30     9687.51    238.67 o 
   2   9  10     3238.15     2965.61    130.96 o 
   3   9  10    11756.47    12141.51    314.55 o 
   4   9  10      533.87      540.98     79.56 o 
   5   9  10       83.42      104.04     77.11 o 
   6   9  10      600.97      505.49     86.90 o 
   7   9  10     7529.97     7841.80    232.55 o 
   8   9  10      446.95      452.86     88.12 o 
   9   9  10     1062.05     1206.81    104.04 o 
  10   9  10        0.69       14.69     86.90 o 
  11   9  10     1330.50     1320.63    110.15 o 
  12   9  10      341.22      406.35    100.36 o 
  13   9  10     2634.10     2711.03    154.22 o 
  14   9  10      835.44      952.23    130.96 o 
  15   9  10      196.43      286.40    122.39 o 
  16   9  10       41.81      -95.47    406.35 o 
   0  10  10    16512.86    17398.35    586.27 o 
   1  10  10      396.33      445.52     78.33 o 
   2  10  10      614.09      468.77     74.66 o 
   3  10  10      241.30      204.40     70.99 o 
   4  10  10     8714.74     8846.66    250.91 o 
   5  10  10       20.94       -7.34     69.76 o 
   6  10  10     6125.65     6451.40    219.09 o 
   7  10  10       54.62      156.66     94.24 o 
   8  10  10     1125.61     1219.05    119.95 o 
   9  10  10        0.14      157.89    102.81 o 
  10  10  10     7114.14     7239.62    261.92 o 
  11  10  10       70.21      299.87    105.26 o 
  12  10  10      203.02      201.95    112.60 o 
  13  10  10       63.58        6.12    121.17 o 
  14  10  10     4717.79     5434.31    233.77 o 
  15  10  10      177.02      433.28    141.98 o 
   1  11  10      285.44      244.79     79.56 o 
   2  11  10     2237.32     2160.26    128.51 o 
   3  11  10      126.06      148.10     77.11 o 
   4  11  10        0.18       25.70     84.45 o 
   5  11  10     2409.17     2242.26    138.31 o 
   6  11  10      180.96      189.71     91.80 o 
   7  11  10     1358.11     1456.49    122.39 o 
   8  11  10      244.95      233.77     96.69 o 
   9  11  10      353.41      302.31    116.27 o 
  10  11  10      288.34      192.16    113.83 o 
  11  11  10       66.42      269.27    113.83 o 
  12  11  10     3476.16     3458.86    215.41 o 
  13  11  10      168.73      309.66    140.75 o 
  14  11  10      106.33      -19.58    129.74 o 
   0  12  10     9598.92     8560.26    804.13 o 
   1  12  10      624.07      571.58    150.54 o 
   2  12  10      701.09      619.32    112.60 o 
   3  12  10     1119.49      811.47    115.05 o 
   4  12  10     2032.51     1884.87    140.75 o 
   5  12  10      527.35      532.42    108.93 o 
   6  12  10     1390.88     1354.90    127.29 o 
   7  12  10       43.93       82.00    112.60 o 
   8  12  10     2095.18     2110.08    172.58 o 
   9  12  10       17.64      265.60    106.48 o 
  10  12  10     3604.17     3706.10    189.71 o 
  11  12  10      883.63     1034.23    139.53 o 
  12  12  10        0.90      -26.93    119.95 o 
  13  12  10      286.77      305.99    195.83 o 
   1  13  10     2242.74     1987.68    155.44 o 
   2  13  10       65.24      129.74    108.93 o 
   3  13  10     4318.56     4174.87    201.95 o 
   4  13  10      539.14      252.13    113.83 o 
   5  13  10       76.16      152.99    122.39 o 
   6  13  10      204.12      159.11    126.07 o 
   7  13  10     5669.44     6316.77    280.28 o 
   8  13  10        0.10       59.97    150.54 o 
   9  13  10      350.69      446.74    162.78 o 
  10  13  10      172.32      243.56    166.46 o 
  11  13  10     5985.07     6065.86    287.63 o 
   0  14  10     3478.58     3288.73    369.63 o 
   1  14  10        9.20      178.70    117.50 o 
   2  14  10      267.92      457.75    150.54 o 
   3  14  10       33.25      111.38    108.93 o 
   4  14  10     1298.37     1063.61    137.08 o 
   5  14  10      286.25      307.21    137.08 o 
   6  14  10       27.29       52.63    122.39 o 
   7  14  10        7.20     -107.71    149.32 o 
   8  14  10       99.28      406.35    145.65 o 
   9  14  10       94.32       66.09    149.32 o 
  10  14  10      623.24      659.71    318.23 o 
   1  15  10       90.87      250.91    132.19 o 
   2  15  10     1030.31      635.23    143.20 o 
   3  15  10      522.20      794.34    148.10 o 
   4  15  10      776.80      700.10    146.87 o 
   5  15  10       95.68      303.54    155.44 o 
   6  15  10      217.55       64.87    140.75 o 
   7  15  10     2841.00     2709.81    204.40 o 
   0  16  10     4833.94     4471.06    340.26 o 
   1  16  10      160.05      152.99    154.22 o 
   2  16  10      650.94      439.40    140.75 o 
   3  16  10        0.03      -37.94    144.43 o 
   4  16  10     3032.81     3310.77    249.68 o 
   1   1  11    11823.44    11088.92    335.36 o 
   2   1  11     8985.59     8256.72    194.61 o 
   3   1  11    27586.54    26210.74    718.45 o 
   4   1  11     2880.16     2748.98    127.29 o 
   5   1  11       22.46       64.87     46.51 o 
   6   1  11    11700.60    11578.50    357.39 o 
   7   1  11     9536.60    10275.00    250.91 o 
   8   1  11     3615.13     3882.35    132.19 o 
   9   1  11     5156.42     5307.02    162.78 o 
  10   1  11       49.38       25.70     57.53 o 
  11   1  11     1273.84     1265.56     82.00 o 
  12   1  11     1700.07     1703.73     96.69 o 
  13   1  11      414.52      358.62     77.11 o 
  14   1  11      218.47      176.25     77.11 o 
  15   1  11     1861.92     1895.89    110.15 o 
  16   1  11     1222.10      966.91     96.69 o 
  17   1  11     5371.59     4878.64    177.47 o 
  18   1  11     1232.70     1110.12    130.96 o 
   0   2  11     7223.33     6794.11    222.76 o 
   1   2  11     1685.98     1551.96     68.54 o 
   2   2  11        5.35       12.24     42.84 o 
   3   2  11      583.17      532.42     57.53 o 
   4   2  11    12134.29    11984.85    247.24 o 
   5   2  11    10432.86    10376.59    232.55 o 
   6   2  11     3356.44     3233.66    111.38 o 
   7   2  11      147.29      140.75     66.09 o 
   8   2  11     3949.88     4116.12    149.32 o 
   9   2  11      197.91      192.16     63.65 o 
  10   2  11     7260.35     7666.78    211.74 o 
  11   2  11     1420.74     1441.80     82.00 o 
  12   2  11       92.18      171.35     70.99 o 
  13   2  11     1826.18     1780.84    100.36 o 
  14   2  11     4698.05     4939.83    162.78 o 
  15   2  11     1169.20     1280.24    101.59 o 
  16   2  11     1799.81     1627.84    113.83 o 
  17   2  11       88.03       72.21     89.35 o 
  18   2  11     1878.23     1751.46    134.63 o 
   1   3  11       49.33      150.54     45.29 o 
   2   3  11     1328.46     1248.42     67.32 o 
   3   3  11     2264.05     2031.75     78.33 o 
   4   3  11     2822.79     2659.63     96.69 o 
   5   3  11     2633.33     2586.19     96.69 o 
   6   3  11      881.02      742.93     66.09 o 
   7   3  11      159.40      150.54     61.20 o 
   8   3  11     8118.55     8568.82    242.34 o 
   9   3  11      286.06      310.88     70.99 o 
  10   3  11      115.42       97.92     70.99 o 
  11   3  11     1598.93     1684.15    106.48 o 
  12   3  11     2303.62     2050.10    117.50 o 
  13   3  11      486.88      553.22     83.23 o 
  14   3  11       63.39      135.86    101.59 o 
  15   3  11      124.56      226.43     89.35 o 
  16   3  11      292.55      275.39     96.69 o 
  17   3  11      152.55      138.31    101.59 o 
  18   3  11        8.70       37.94    115.05 o 
   0   4  11    12092.96    11547.90    340.26 o 
   1   4  11     4453.92     4280.13    129.74 o 
   2   4  11        1.60       33.05     45.29 o 
   3   4  11     2504.00     2619.24     93.02 o 
   4   4  11     7516.02     7610.48    184.82 o 
   5   4  11     3254.52     3260.58    107.71 o 
   6   4  11      453.98      567.91     66.09 o 
   7   4  11     1454.53     1400.19     85.68 o 
   8   4  11     1672.68     1653.55     95.47 o 
   9   4  11      943.37      888.58     84.45 o 
  10   4  11     9801.21    10447.58    283.95 o 
  11   4  11      346.84      254.58     79.56 o 
  12   4  11      156.71      175.02     80.78 o 
  13   4  11       14.25        3.67     85.68 o 
  14   4  11     5648.92     5654.62    188.49 o 
  15   4  11     2073.63     1998.70    122.39 o 
  16   4  11     3091.75     3349.93    149.32 o 
  17   4  11       88.46       11.02    100.36 o 
   1   5  11     5885.20     5790.47    146.87 o 
   2   5  11    11045.94    10893.09    232.55 o 
   3   5  11     5566.32     5441.65    149.32 o 
   4   5  11     1228.89     1122.36     68.54 o 
   5   5  11     1169.05     1094.20     72.21 o 
   6   5  11     4728.98     4953.30    148.10 o 
   7   5  11    10298.18    10776.82    270.49 o 
   8   5  11      195.88      138.31     64.87 o 
   9   5  11      727.19      657.26     79.56 o 
  10   5  11      246.00      257.03     77.11 o 
  11   5  11     8512.20     9182.02    265.60 o 
  12   5  11     4452.62     4950.85    182.37 o 
  13   5  11     8778.29     9557.77    281.51 o 
  14   5  11     1219.81     1034.23    105.26 o 
  15   5  11       50.97       97.92     96.69 o 
  16   5  11     3215.99     3281.39    149.32 o 
  17   5  11     5698.51     5730.50    212.97 o 
   0   6  11    12217.58    11088.92    334.14 o 
   1   6  11       77.99       41.61     47.73 o 
   2   6  11      399.63      343.93     52.63 o 
   3   6  11      144.18      145.65     52.63 o 
   4   6  11     2610.48     2681.66    105.26 o 
   5   6  11     1518.12     1408.76     79.56 o 
   6   6  11     4683.17     4636.30    156.66 o 
   7   6  11       68.83      116.27     72.21 o 
   8   6  11      263.81      302.31     70.99 o 
   9   6  11      175.09      110.15     72.21 o 
  10   6  11     1025.51      971.81     93.02 o 
  11   6  11      891.63      745.38     89.35 o 
  12   6  11       65.97      155.44     89.35 o 
  13   6  11      148.05      280.28    107.71 o 
  14   6  11      338.45      521.40    118.72 o 
  15   6  11     1176.54     1330.43    138.31 o 
  16   6  11       52.37        0.00    111.38 o 
  17   6  11       21.48      139.53    118.72 o 
   1   7  11      702.99      664.60     59.97 o 
   2   7  11       60.76       83.23     51.41 o 
   3   7  11      431.79      483.46     59.97 o 
   4   7  11     1689.26     1603.37     84.45 o 
   5   7  11      188.95      193.38     63.65 o 
   6   7  11      141.63      162.78     67.32 o 
   7   7  11     4823.42     5210.32    176.25 o 
   8   7  11     3379.60     3384.20    140.75 o 
   9   7  11      274.73      286.40     86.90 o 
  10   7  11      907.55      798.01     94.24 o 
  11   7  11     5041.45     5161.37    194.61 o 
  12   7  11     1875.71     1933.83    130.96 o 
  13   7  11     1585.28     1548.29    124.84 o 
  14   7  11      129.13       94.24    101.59 o 
  15   7  11       25.09       58.75    119.95 o 
  16   7  11      265.67      423.48    135.86 o 
   0   8  11    22015.29    23690.64    722.13 o 
   1   8  11      825.39      760.07     67.32 o 
   2   8  11     3698.22     3589.82    126.07 o 
   3   8  11      139.29      168.90     61.20 o 
   4   8  11     4729.52     4469.84    152.99 o 
   5   8  11    10386.00    10888.20    288.85 o 
   6   8  11    20103.51    20153.44    474.89 o 
   7   8  11      922.79     1074.62     94.24 o 
   8   8  11      510.12      593.61     88.12 o 
   9   8  11     6211.02     6516.27    209.29 o 
  10   8  11     7751.58     8188.18    248.46 o 
  11   8  11     4089.85     3741.59    167.68 o 
  12   8  11      966.78     1092.98    115.05 o 
  13   8  11     1905.58     1955.86    141.98 o 
  14   8  11     2061.89     2457.68    151.77 o 
  15   8  11     1217.24     1205.58    138.31 o 
  16   8  11      150.02      261.92    428.38 o 
   1   9  11       40.42       -6.12     70.99 o 
   2   9  11      522.45      346.38     77.11 o 
   3   9  11     1877.37     1708.62    102.81 o 
   4   9  11     2654.06     2446.66    119.95 o 
   5   9  11      522.38      302.31     82.00 o 
   6   9  11      186.38      175.02     79.56 o 
   7   9  11     8935.72     9254.23    263.15 o 
   8   9  11     2125.30     2024.40    118.72 o 
   9   9  11     2282.15     2316.92    126.07 o 
  10   9  11        9.31      -57.53    101.59 o 
  11   9  11     3000.12     3121.05    150.54 o 
  12   9  11     1007.20     1108.89    122.39 o 
  13   9  11      166.30      121.17    110.15 o 
  14   9  11     1118.89     1282.69    143.20 o 
  15   9  11      745.31      750.28    148.10 o 
   0  10  11     5296.11     4628.95    212.97 o 
   1  10  11     4708.92     4409.87    164.01 o 
   2  10  11       53.45      118.72     72.21 o 
   3  10  11      852.05      785.77     86.90 o 
   4  10  11      425.12      280.28     77.11 o 
   5  10  11      122.82       61.20     80.78 o 
   6  10  11      747.59      724.57    101.59 o 
   7  10  11      110.33      210.52     97.92 o 
   8  10  11       19.62      102.81    100.36 o 
   9  10  11        9.26       45.29    101.59 o 
  10  10  11       58.80      118.72    100.36 o 
  11  10  11      373.05      433.28    111.38 o 
  12  10  11       25.63       -1.22    116.27 o 
  13  10  11        0.21       91.80    126.07 o 
  14  10  11      223.15      392.89    189.71 o 
   1  11  11     8836.08     8425.62    301.09 o 
   2  11  11     4677.74     4877.41    175.02 o 
   3  11  11     5442.06     5293.55    228.88 o 
   4  11  11       52.80       47.73     80.78 o 
   5  11  11      395.68      257.03     93.02 o 
   6  11  11     1781.30     1854.27    132.19 o 
   7  11  11     2700.68     2641.27    149.32 o 
   8  11  11      391.08      396.56    107.71 o 
   9  11  11      176.76      261.92    107.71 o 
  10  11  11        6.07      148.10    126.07 o 
  11  11  11     1966.83     2334.06    165.23 o 
  12  11  11     1059.19      779.65    137.08 o 
  13  11  11     2284.79     2473.59    189.71 o 
   0  12  11     2611.18     2480.93    230.10 o 
   1  12  11     2945.45     2780.80    175.02 o 
   2  12  11      102.03      221.53    107.71 o 
   3  12  11     1123.83     1024.44    121.17 o 
   4  12  11     3987.80     4081.85    173.80 o 
   5  12  11      599.14      472.44    110.15 o 
   6  12  11       12.15       93.02     91.80 o 
   7  12  11      444.39      505.49    132.19 o 
   8  12  11     2089.45     2484.60    159.11 o 
   9  12  11       13.74      -33.05    104.04 o 
  10  12  11     4745.30     4745.23    212.97 o 
  11  12  11      317.12      403.90    137.08 o 
  12  12  11      738.05      684.18    144.43 o 
   1  13  11      298.56       84.45    111.38 o 
   2  13  11       79.17      288.85    110.15 o 
   3  13  11      873.24      897.15    129.74 o 
   4  13  11      670.52      777.20    132.19 o 
   5  13  11       29.92       82.00    133.41 o 
   6  13  11       64.16       89.35    113.83 o 
   7  13  11      834.98      845.74    148.10 o 
   8  13  11      919.81      807.80    146.87 o 
   9  13  11       78.93      105.26    139.53 o 
  10  13  11      248.19      487.13    172.58 o 
   0  14  11     3481.53     3216.52    274.16 o 
   1  14  11     1000.45      764.96    134.63 o 
   2  14  11       10.21      -89.35    121.17 o 
   3  14  11      176.28      248.46    121.17 o 
   4  14  11     1384.13     1444.25    162.78 o 
   5  14  11     1499.76     1488.31    168.90 o 
   6  14  11      255.70      193.38    151.77 o 
   7  14  11      573.80      489.58    166.46 o 
   8  14  11     2515.37     2761.22    208.07 o 
   1  15  11      692.36      367.18    145.65 o 
   2  15  11      417.57      476.11    140.75 o 
   3  15  11     3485.61     3731.80    252.13 o 
   4  15  11      918.50     1105.22    162.78 o 
   5  15  11       63.83      406.35    149.32 o 
   6  15  11      138.10      492.03    200.73 o 
   0   0  12     2146.66     1905.68    176.25 o 
   1   0  12    12759.38    12248.00    394.11 o 
   2   0  12      176.72      166.46     78.33 o 
   3   0  12      265.89      179.92     72.21 o 
   4   0  12        3.35      -26.93     70.99 o 
   5   0  12    41765.93    43661.71   1216.60 o 
   6   0  12      549.01      735.59    124.84 o 
   7   0  12     6320.30     6222.53    270.49 o 
   8   0  12      449.24      411.24    139.53 o 
   9   0  12     7574.65     8117.19    326.79 o 
  10   0  12      163.04       69.76    115.05 o 
  11   0  12       84.29      294.97    123.62 o 
  12   0  12      312.92      522.62    126.07 o 
  13   0  12     3502.97     4045.13    233.77 o 
  14   0  12       35.36       96.69    122.39 o 
  15   0  12      485.97      413.69    139.53 o 
  16   0  12      217.85       52.63    138.31 o 
  17   0  12     1218.49     1226.39    192.16 o 
   1   1  12     1958.52     1915.47     80.78 o 
   2   1  12     1323.92     1234.96     63.65 o 
   3   1  12      595.49      657.26     56.30 o 
   4   1  12     1772.44     1514.02     70.99 o 
   5   1  12      215.58      198.28     55.08 o 
   6   1  12     5497.17     5490.61    171.35 o 
   7   1  12      208.04      172.58     69.76 o 
   8   1  12    14334.08    15511.03    376.97 o 
   9   1  12      867.34      831.06     84.45 o 
  10   1  12      246.99      320.67     82.00 o 
  11   1  12      333.28      643.79     95.47 o 
  12   1  12     3167.63     3059.86    148.10 o 
  13   1  12        4.91      177.47     95.47 o 
  14   1  12      465.87      378.20     99.14 o 
  15   1  12       11.31      167.68    108.93 o 
  16   1  12      814.11      653.59    121.17 o 
  17   1  12      703.16      686.63    122.39 o 
   0   2  12     6175.41     5734.17    201.95 o 
   1   2  12    13199.50    13533.14    272.94 o 
   2   2  12       46.89       40.39     51.41 o 
   3   2  12      790.63      545.88     52.63 o 
   4   2  12       73.65       79.56     50.18 o 
   5   2  12     1020.01      837.18     64.87 o 
   6   2  12      275.22      279.06     61.20 o 
   7   2  12      597.77      433.28     72.21 o 
   8   2  12     1943.30     2026.85    107.71 o 
   9   2  12      120.25      130.96     68.54 o 
  10   2  12      364.03      168.90     72.21 o 
  11   2  12       18.51       58.75     73.44 o 
  12   2  12      125.53      173.80     82.00 o 
  13   2  12       28.68       -6.12     77.11 o 
  14   2  12       99.29      257.03    100.36 o 
  15   2  12      664.58      540.98    115.05 o 
  16   2  12       19.54       68.54    119.95 o 
  17   2  12      417.59      436.95    124.84 o 
   1   3  12     1242.44     1119.91     63.65 o 
   2   3  12    24402.06    23858.32    596.06 o 
   3   3  12      771.19      665.82     57.53 o 
   4   3  12      775.80      757.62     63.65 o 
   5   3  12      251.46      297.42     59.97 o 
   6   3  12    13819.24    13093.74    460.20 o 
   7   3  12     5631.94     5783.13    184.82 o 
   8   3  12     4318.59     4523.69    161.56 o 
   9   3  12     1837.14     1785.73    107.71 o 
  10   3  12      898.15      982.83     90.57 o 
  11   3  12     1084.73      919.18    100.36 o 
  12   3  12    11994.09    13039.89    345.15 o 
  13   3  12     1297.08     1330.43    101.59 o 
  14   3  12     3786.47     3900.71    154.22 o 
  15   3  12        5.65       34.27     97.92 o 
  16   3  12     7438.37     7688.81    235.00 o 
  17   3  12     1623.11     1682.92    139.53 o 
   0   4  12     2501.95     2341.40    122.39 o 
   1   4  12     2047.55     1735.55     77.11 o 
   2   4  12      322.01      279.06     50.18 o 
   3   4  12     6085.10     5892.06    157.89 o 
   4   4  12     2802.56     2801.61    102.81 o 
   5   4  12     2647.66     2799.16    107.71 o 
   6   4  12     1695.03     1774.72     95.47 o 
   7   4  12     3487.67     3389.10    129.74 o 
   8   4  12      780.16      802.91     83.23 o 
   9   4  12     1135.79     1190.90     95.47 o 
  10   4  12     2148.04     2245.94    119.95 o 
  11   4  12     3747.71     3952.11    156.66 o 
  12   4  12       16.01       19.58    101.59 o 
  13   4  12     1205.55     1026.89    105.26 o 
  14   4  12      584.23      800.46     99.14 o 
  15   4  12     9906.18    10177.08    350.05 o 
  16   4  12      456.14      503.04    110.15 o 
  17   4  12      106.13      239.89    127.29 o 
   1   5  12       60.72       62.42     45.29 o 
   2   5  12       73.18       64.87     48.96 o 
   3   5  12       46.57       28.15     50.18 o 
   4   5  12      618.39      600.96     63.65 o 
   5   5  12      103.85      204.40     64.87 o 
   6   5  12      268.34      379.42     62.42 o 
   7   5  12      265.32      244.79     68.54 o 
   8   5  12     5340.34     5168.71    173.80 o 
   9   5  12        5.25      -48.96     80.78 o 
  10   5  12     2951.20     2720.82    150.54 o 
  11   5  12      394.87      423.48     91.80 o 
  12   5  12     1556.97     1510.35    116.27 o 
  13   5  12       37.46       35.49     99.14 o 
  14   5  12       22.41       75.88    108.93 o 
  15   5  12      156.41      238.67     95.47 o 
  16   5  12        4.00      118.72    113.83 o 
   0   6  12     1307.03     1247.20    104.04 o 
   1   6  12     1760.52     1702.50     82.00 o 
   2   6  12       65.15       90.57     53.85 o 
   3   6  12      819.93      733.14     67.32 o 
   4   6  12     2089.87     1958.31     93.02 o 
   5   6  12    16592.19    17481.58    380.65 o 
   6   6  12      886.23      685.41     70.99 o 
   7   6  12     1668.05     1731.88    100.36 o 
   8   6  12     1460.79     1346.34     91.80 o 
   9   6  12    22085.07    24026.00    558.12 o 
  10   6  12     2023.43     2084.37    121.17 o 
  11   6  12     9495.33     9391.31    347.60 o 
  12   6  12      116.84       35.49     96.69 o 
  13   6  12     4691.15     5118.53    206.85 o 
  14   6  12      339.01      290.07    104.04 o 
  15   6  12     4136.34     4288.70    197.05 o 
  16   6  12      353.04      422.26    117.50 o 
   1   7  12      963.78      886.13     66.09 o 
   2   7  12     7891.53     8342.40    204.40 o 
   3   7  12     1827.33     1702.50     86.90 o 
   4   7  12    19590.91    20723.80    422.26 o 
   5   7  12      498.93      443.07     84.45 o 
   6   7  12     2049.60     2072.14    112.60 o 
   7   7  12     2272.68     2510.31    123.62 o 
   8   7  12    12293.05    13260.20    342.70 o 
   9   7  12      113.30      184.82     78.33 o 
  10   7  12      482.36      504.26    100.36 o 
  11   7  12      864.39     1021.99    110.15 o 
  12   7  12     5130.91     5474.70    206.85 o 
  13   7  12       38.80      112.60     97.92 o 
  14   7  12      298.72      347.60    112.60 o 
  15   7  12      166.91      179.92    122.39 o 
   0   8  12       18.21      192.16     93.02 o 
   1   8  12     1020.91      980.38     83.23 o 
   2   8  12       33.90       20.81     57.53 o 
   3   8  12      511.91      412.47     66.09 o 
   4   8  12        1.69       23.25     72.21 o 
   5   8  12      984.13      706.22     83.23 o 
   6   8  12        0.35      199.50     80.78 o 
   7   8  12     1817.01     1915.47    113.83 o 
   8   8  12        8.71       90.57     90.57 o 
   9   8  12       10.83       79.56     93.02 o 
  10   8  12        5.72       55.08     96.69 o 
  11   8  12      132.40       97.92     90.57 o 
  12   8  12       12.82      100.36    100.36 o 
  13   8  12      255.68      122.39    100.36 o 
  14   8  12      211.80      161.56    118.72 o 
  15   8  12      845.59     1036.68    140.75 o 
   1   9  12     2923.54     2518.87    116.27 o 
   2   9  12     9389.40     9705.87    257.03 o 
   3   9  12     1513.43     1521.36    104.04 o 
   4   9  12     1997.22     1996.25    112.60 o 
   5   9  12        6.80      -18.36     77.11 o 
   6   9  12      406.81      435.72     91.80 o 
   7   9  12        2.01      -17.14     85.68 o 
   8   9  12     1450.01     1614.38    112.60 o 
   9   9  12       15.66      139.53     86.90 o 
  10   9  12        7.12        1.22     90.57 o 
  11   9  12       81.56      166.46    104.04 o 
  12   9  12     1950.17     2014.61    143.20 o 
  13   9  12       53.79      140.75    111.38 o 
  14   9  12      121.64      223.98    134.63 o 
   0  10  12     3448.83     3289.96    194.61 o 
   1  10  12     9153.97     9151.42    257.03 o 
   2  10  12      602.32      445.52     80.78 o 
   3  10  12     1003.08      763.74     89.35 o 
   4  10  12      445.77      451.63     91.80 o 
   5  10  12     8970.39     8828.30    274.16 o 
   6  10  12     1029.28      914.29    106.48 o 
   7  10  12       47.67      127.29     86.90 o 
   8  10  12      305.91      363.51    104.04 o 
   9  10  12     3721.67     3824.82    181.14 o 
  10  10  12     1248.85     1171.31    133.41 o 
  11  10  12     2712.50     2759.99    176.25 o 
  12  10  12        3.52      -52.63    159.11 o 
  13  10  12     1309.96     1173.76    145.65 o 
   1  11  12       18.78       77.11    108.93 o 
   2  11  12      126.81       44.06     85.68 o 
   3  11  12      270.94      222.76     84.45 o 
   4  11  12      363.90      249.68    105.26 o 
   5  11  12      205.27      127.29     93.02 o 
   6  11  12     1867.96     1926.49    134.63 o 
   7  11  12      671.14      616.87    117.50 o 
   8  11  12       56.04        9.79    116.27 o 
   9  11  12       78.94      179.92    110.15 o 
  10  11  12      234.72      500.59    124.84 o 
  11  11  12       11.92      372.08    144.43 o 
  12  11  12      919.00      955.90    149.32 o 
   0  12  12      591.18      577.70    288.85 o 
   1  12  12     2930.82     2724.50    181.14 o 
   2  12  12      207.56      134.63    117.50 o 
   3  12  12      254.59      517.73    166.46 o 
   4  12  12      156.42      243.56    104.04 o 
   5  12  12     2100.42     2040.31    141.98 o 
   6  12  12        3.26       23.25    126.07 o 
   7  12  12      186.63      112.60    106.48 o 
   8  12  12      186.11      222.76    117.50 o 
   9  12  12     3160.58     3605.74    183.59 o 
  10  12  12      331.52      296.19    123.62 o 
  11  12  12     1335.23     1236.18    265.60 o 
   1  13  12       79.12      298.64    144.43 o 
   2  13  12     3252.19     3462.53    210.52 o 
   3  13  12        0.70      156.66    133.41 o 
   4  13  12       14.33     -117.50    117.50 o 
   5  13  12        2.53      165.23    139.53 o 
   6  13  12     3517.31     3548.21    209.29 o 
   7  13  12      642.85      521.40    151.77 o 
   8  13  12     2598.04     3139.41    220.31 o 
   9  13  12      170.22      -13.46    140.75 o 
   0  14  12       29.37       91.80    167.68 o 
   1  14  12     2405.32     2660.85    190.94 o 
   2  14  12       69.81      -19.58    121.17 o 
   3  14  12      174.36       70.99    193.38 o 
   4  14  12      204.93      419.81    157.89 o 
   5  14  12     1438.78     1341.44    172.58 o 
   6  14  12      215.43      243.56    210.52 o 
   7  14  12      140.37      483.46    188.49 o 
   1  15  12      104.88      187.26    160.34 o 
   2  15  12     1160.85     1089.31    168.90 o 
   3  15  12       20.79      201.95    200.73 o 
   1   1  13      958.91      962.02     73.44 o 
   2   1  13    23787.77    23585.38    493.25 o 
   3   1  13     2660.90     2463.80    101.59 o 
   4   1  13     4320.47     4304.61    146.87 o 
   5   1  13       25.82       23.25     64.87 o 
   6   1  13      931.59      966.91    101.59 o 
   7   1  13      784.69      602.18     94.24 o 
   8   1  13    14338.24    15200.15    438.17 o 
   9   1  13       34.93       89.35     96.69 o 
  10   1  13     1286.42     1385.50    127.29 o 
  11   1  13      830.16      809.03    101.59 o 
  12   1  13     2985.21     3378.08    157.89 o 
  13   1  13      125.90        9.79    100.36 o 
  14   1  13        6.26       -6.12    130.96 o 
  15   1  13       38.19       80.78    112.60 o 
  16   1  13     3735.60     3911.72    237.44 o 
   0   2  13      978.88      826.16    110.15 o 
   1   2  13     5042.99     4713.40    156.66 o 
   2   2  13       35.90       58.75     51.41 o 
   3   2  13     3288.62     3174.91    110.15 o 
   4   2  13     3139.22     2950.93    124.84 o 
   5   2  13     6760.49     7097.65    200.73 o 
   6   2  13        1.39       89.35     84.45 o 
   7   2  13     1861.86     1976.67    113.83 o 
   8   2  13      544.39      456.53     84.45 o 
   9   2  13    14730.21    17223.32    472.44 o 
  10   2  13       98.90      115.05     82.00 o 
  11   2  13       55.31      113.83     84.45 o 
  12   2  13      153.16      225.21     91.80 o 
  13   2  13     2684.39     2925.22    155.44 o 
  14   2  13      736.73      864.10    119.95 o 
  15   2  13     4099.97     4469.84    195.83 o 
  16   2  13      506.17      478.56    126.07 o 
   1   3  13       58.89      226.43     62.42 o 
   2   3  13      176.43      208.07     48.96 o 
   3   3  13     1116.22     1033.01     90.57 o 
   4   3  13      132.12      133.41     53.85 o 
   5   3  13     1877.14     1871.41     90.57 o 
   6   3  13     1339.99     1439.36     89.35 o 
   7   3  13     1107.53     1168.87     93.02 o 
   8   3  13     4083.72     3879.90    156.66 o 
   9   3  13       36.94       95.47     84.45 o 
  10   3  13      143.38      255.80     80.78 o 
  11   3  13      428.68      482.23    102.81 o 
  12   3  13     2895.89     2859.13    139.53 o 
  13   3  13      112.49       83.23    100.36 o 
  14   3  13       41.12      104.04    105.26 o 
  15   3  13       13.32       72.21    101.59 o 
  16   3  13       67.95      175.02    119.95 o 
   0   4  13      213.96      203.17     74.66 o 
   1   4  13     4072.19     3841.96    117.50 o 
   2   4  13        4.02       69.76     77.11 o 
   3   4  13     5763.28     5396.36    168.90 o 
   4   4  13     1191.94     1203.14     75.88 o 
   5   4  13     6094.56     6446.51    178.70 o 
   6   4  13      185.23      170.13     67.32 o 
   7   4  13      360.46      340.26     74.66 o 
   8   4  13      493.63      457.75     80.78 o 
   9   4  13    12242.60    12519.71    329.24 o 
  10   4  13     1938.95     2132.11    116.27 o 
  11   4  13     4704.79     4770.93    177.47 o 
  12   4  13       43.51       18.36     80.78 o 
  13   4  13     1236.42     1095.43    118.72 o 
  14   4  13      667.23      701.32    102.81 o 
  15   4  13     4168.47     4147.94    188.49 o 
  16   4  13      372.43      522.62    128.51 o 
   1   5  13       16.44        7.34     55.08 o 
   2   5  13    15631.76    15739.91    331.69 o 
   3   5  13      609.68      607.08     63.65 o 
   4   5  13       94.56      171.35     58.75 o 
   5   5  13       58.59      170.13     68.54 o 
   6   5  13     7108.70     7266.55    204.40 o 
   7   5  13     4012.10     4136.93    148.10 o 
   8   5  13    14311.10    15626.08    389.21 o 
   9   5  13      704.55      631.55     91.80 o 
  10   5  13      560.20      525.07     90.57 o 
  11   5  13     1809.03     1839.59    122.39 o 
  12   5  13     6850.91     7556.62    239.89 o 
  13   5  13     2395.86     2430.75    139.53 o 
  14   5  13     1609.85     1724.54    145.65 o 
  15   5  13      120.55      212.97    107.71 o 
  16   5  13     5839.73     6116.04    432.05 o 
   0   6  13      330.06      324.34     75.88 o 
   1   6  13     1796.23     1772.27     83.23 o 
   2   6  13      535.12      446.74     61.20 o 
   3   6  13     2748.11     2511.53     99.14 o 
   4   6  13      208.06      121.17     57.53 o 
   5   6  13     1135.62     1140.71     82.00 o 
   6   6  13      661.30      697.65     78.33 o 
   7   6  13     1062.61     1106.44     89.35 o 
   8   6  13      742.72      659.71     88.12 o 
   9   6  13       23.03      106.48     88.12 o 
  10   6  13        0.39      -12.24     95.47 o 
  11   6  13      963.14     1097.88    116.27 o 
  12   6  13       87.06      238.67    101.59 o 
  13   6  13       35.69       96.69    110.15 o 
  14   6  13       25.34      -15.91    105.26 o 
  15   6  13      825.12      582.60    126.07 o 
   1   7  13      247.09      123.62     56.30 o 
   2   7  13      151.70       93.02     59.97 o 
   3   7  13      204.88      372.08     70.99 o 
   4   7  13     2339.79     2417.29    113.83 o 
   5   7  13      343.80      346.38     73.44 o 
   6   7  13      866.72      832.28     90.57 o 
   7   7  13     1627.98     1549.51    105.26 o 
   8   7  13     4915.15     5428.19    188.49 o 
   9   7  13       59.11      104.04     91.80 o 
  10   7  13     1921.21     2028.07    130.96 o 
  11   7  13      513.86      498.14    105.26 o 
  12   7  13     5269.27     5342.51    212.97 o 
  13   7  13      333.67      364.73    112.60 o 
  14   7  13        3.20        3.67    107.71 o 
   0   8  13      741.97      977.93    128.51 o 
   1   8  13    15115.63    14839.08    353.72 o 
   2   8  13      445.52      332.91     73.44 o 
   3   8  13      117.19      115.05     64.87 o 
   4   8  13      136.66       57.53     70.99 o 
   5   8  13    13626.07    13915.01    352.50 o 
   6   8  13     2061.87     2028.07    117.50 o 
   7   8  13     3331.53     3171.24    140.75 o 
   8   8  13       51.42      -64.87     86.90 o 
   9   8  13     8862.06     9140.41    266.82 o 
  10   8  13      790.93      659.71    113.83 o 
  11   8  13     3589.49     3911.72    177.47 o 
  12   8  13        2.97       52.63    101.59 o 
  13   8  13     3214.58     3571.47    177.47 o 
  14   8  13      128.86      137.08    118.72 o 
   1   9  13      142.74       69.76     66.09 o 
   2   9  13     3130.80     2843.22    126.07 o 
   3   9  13     1086.01     1062.38     89.35 o 
   4   9  13     3419.47     3114.93    143.20 o 
   5   9  13      433.05      488.35     95.47 o 
   6   9  13      488.66      443.07     89.35 o 
   7   9  13        2.09       25.70    106.48 o 
   8   9  13     5470.01     6094.01    222.76 o 
   9   9  13       51.57      195.83    154.22 o 
  10   9  13      848.46     1256.99    126.07 o 
  11   9  13       57.53      146.87    116.27 o 
  12   9  13     2004.99     2436.87    211.74 o 
  13   9  13       64.86      228.88    130.96 o 
   0  10  13     4064.80     4169.97    227.65 o 
   1  10  13     3501.48     3631.44    148.10 o 
   2  10  13      712.36      418.59     86.90 o 
   3  10  13       74.82       11.02     88.12 o 
   4  10  13        1.45      130.96    107.71 o 
   5  10  13      211.66      146.87    113.83 o 
   6  10  13      252.82        6.12     84.45 o 
   7  10  13       77.01       26.93    115.05 o 
   8  10  13      177.34      162.78    100.36 o 
   9  10  13      456.44      264.37    104.04 o 
  10  10  13      273.08      161.56    123.62 o 
  11  10  13      367.51      107.71    145.65 o 
  12  10  13       29.30      -20.81    130.96 o 
   1  11  13      356.22      345.15     94.24 o 
   2  11  13     8732.78     9514.93    309.66 o 
   3  11  13      214.36      206.85     91.80 o 
   4  11  13      121.51       73.44    105.26 o 
   5  11  13       22.69      105.26    104.04 o 
   6  11  13     2865.98     2972.96    179.92 o 
   7  11  13      575.41      445.52    115.05 o 
   8  11  13      905.64      855.54    128.51 o 
   9  11  13      171.05      171.35    115.05 o 
  10  11  13       22.78       55.08    116.27 o 
  11  11  13      239.74      190.94    132.19 o 
   0  12  13       27.42      159.11    222.76 o 
   1  12  13     2273.34     2188.41    168.90 o 
   2  12  13       60.93       15.91    161.56 o 
   3  12  13     3421.07     3467.43    175.02 o 
   4  12  13      320.35      358.62    107.71 o 
   5  12  13     1772.05     1476.08    139.53 o 
   6  12  13      112.11      176.25    119.95 o 
   7  12  13      511.94      104.04    111.38 o 
   8  12  13      186.32      168.90    118.72 o 
   9  12  13     2628.99     2982.75    211.74 o 
   1  13  13      130.87       94.24    128.51 o 
   2  13  13      233.95      271.72    135.86 o 
   3  13  13       86.24       85.68    145.65 o 
   4  13  13      554.34      545.88    150.54 o 
   5  13  13       35.42      137.08    141.98 o 
   6  13  13      191.52       50.18    161.56 o 
   7  13  13        5.86      287.63    139.53 o 
   0  14  13        2.85      631.55    242.34 o 
   1  14  13      856.88      949.78    165.23 o 
   2  14  13      176.34      187.26    203.17 o 
   3  14  13        4.74      364.73    152.99 o 
   4  14  13      145.83       -6.12    148.10 o 
   0   0  14    24706.32    26296.41   1094.20 o 
   1   0  14     1380.28     1296.16    121.17 o 
   2   0  14     5311.57     4885.98    266.82 o 
   3   0  14      356.11      255.80     84.45 o 
   4   0  14     8005.99     7973.99    337.81 o 
   5   0  14     7396.57     8073.13    376.97 o 
   6   0  14     7188.84     8153.91    384.32 o 
   7   0  14     2454.37     2290.00    193.38 o 
   8   0  14      595.65      884.91    141.98 o 
   9   0  14    16072.51    18025.01    719.68 o 
  10   0  14     1288.41     1383.06    173.80 o 
  11   0  14      504.50      384.32    232.55 o 
  12   0  14      694.63      747.83    230.10 o 
  13   0  14     2514.16     2651.06    271.72 o 
  14   0  14     4000.51     4098.98    283.95 o 
  15   0  14      829.61     1159.07    201.95 o 
  16   0  14      803.49      774.76    221.53 o 
   1   1  14       26.40       18.36     52.63 o 
   2   1  14       83.07      144.43     64.87 o 
   3   1  14      229.97      241.12     61.20 o 
   4   1  14     5425.30     5340.06    168.90 o 
   5   1  14        0.38      -45.29     96.69 o 
   6   1  14       34.01       45.29     82.00 o 
   7   1  14     2585.50     2420.96    140.75 o 
   8   1  14     9205.33     9663.03    315.78 o 
   9   1  14      375.33      370.85     97.92 o 
  10   1  14     1214.92     1277.80    124.84 o 
  11   1  14     4371.33     4375.60    199.50 o 
  12   1  14     3855.52     4047.58    193.38 o 
  13   1  14      928.98      809.03    122.39 o 
  14   1  14      175.45      171.35    112.60 o 
  15   1  14      545.46      379.42    146.87 o 
  16   1  14      419.28      225.21    189.71 o 
   0   2  14    15197.97    13716.73    668.27 o 
   1   2  14      253.46      223.98     68.54 o 
   2   2  14      139.86      124.84     63.65 o 
   3   2  14     6509.83     6218.85    215.41 o 
   4   2  14    11032.32    11633.58    307.21 o 
   5   2  14      300.39      252.13     77.11 o 
   6   2  14     1643.86     1538.50    113.83 o 
   7   2  14     1683.09     1676.80    119.95 o 
   8   2  14      266.59      150.54     84.45 o 
   9   2  14        0.82      101.59    102.81 o 
  10   2  14      242.45      194.61     93.02 o 
  11   2  14       34.24       13.46    110.15 o 
  12   2  14     1223.42     1232.51    129.74 o 
  13   2  14      391.38      499.37    118.72 o 
  14   2  14        0.49      223.98    133.41 o 
  15   2  14      965.58     1008.53    145.65 o 
   1   3  14     7598.12     8002.14    212.97 o 
   2   3  14    18548.78    18323.65    529.97 o 
   3   3  14     7687.02     7532.14    211.74 o 
   4   3  14      468.15      365.96     72.21 o 
   5   3  14     4015.26     3879.90    161.56 o 
   6   3  14     4582.54     4840.69    197.05 o 
   7   3  14     6667.15     7109.88    232.55 o 
   8   3  14     1489.77     1517.69    111.38 o 
   9   3  14      352.89      379.42     96.69 o 
  10   3  14        1.24      -24.48     99.14 o 
  11   3  14      634.93      763.74    106.48 o 
  12   3  14      280.52      339.03    105.26 o 
  13   3  14     3165.06     3435.61    193.38 o 
  14   3  14     1170.41     1512.79    134.63 o 
  15   3  14        1.33       -1.22    122.39 o 
   0   4  14      760.63      837.18     88.12 o 
   1   4  14     4182.91     4188.33    123.62 o 
   2   4  14      844.79      713.56     66.09 o 
   3   4  14     3362.07     3083.11    108.93 o 
   4   4  14     2940.65     3084.34    115.05 o 
   5   4  14     1298.77     1290.04     85.68 o 
   6   4  14     1414.65     1192.12     90.57 o 
   7   4  14      267.98      151.77     78.33 o 
   8   4  14     1673.29     1700.06    116.27 o 
   9   4  14       10.15      170.13    101.59 o 
  10   4  14     3814.66     3719.56    166.46 o 
  11   4  14      186.47      253.36    105.26 o 
  12   4  14      181.48      226.43     96.69 o 
  13   4  14      203.64      296.19    141.98 o 
  14   4  14     1779.76     2132.11    148.10 o 
  15   4  14     2385.21     2528.67    165.23 o 
   1   5  14       15.98       72.21     55.08 o 
   2   5  14      150.72      138.31     57.53 o 
   3   5  14        5.72       13.46     66.09 o 
   4   5  14      927.80      933.87     75.88 o 
   5   5  14      421.55      380.65     73.44 o 
   6   5  14      443.34      277.83     72.21 o 
   7   5  14      318.71      380.65     82.00 o 
   8   5  14       95.14      173.80     79.56 o 
   9   5  14      191.44       75.88     78.33 o 
  10   5  14      676.03      542.21     94.24 o 
  11   5  14     2509.01     2418.51    130.96 o 
  12   5  14       21.90       45.29     95.47 o 
  13   5  14      616.34      391.66    107.71 o 
  14   5  14      157.95      435.72    140.75 o 
  15   5  14       20.80      198.28    352.50 o 
   0   6  14     3480.49     3133.29    149.32 o 
   1   6  14     3659.12     3420.92    117.50 o 
   2   6  14      128.11      144.43     62.42 o 
   3   6  14       34.42       17.14     55.08 o 
   4   6  14     2472.19     2480.93    106.48 o 
   5   6  14     3292.67     3296.08    127.29 o 
   6   6  14     2676.78     2440.54    115.05 o 
   7   6  14      472.90      424.71     83.23 o 
   8   6  14     3063.25     3127.17    151.77 o 
   9   6  14     5019.43     5411.05    201.95 o 
  10   6  14     9762.61    10576.09    315.78 o 
  11   6  14      910.77      816.37    117.50 o 
  12   6  14        4.95      281.51    110.15 o 
  13   6  14     1046.57     1220.27    132.19 o 
  14   6  14     4216.43     4521.24    200.73 o 
   1   7  14     1597.36     1411.21     80.78 o 
   2   7  14     2401.90     2236.14    100.36 o 
   3   7  14     6546.67     6489.35    244.79 o 
   4   7  14     1475.78     1336.55     91.80 o 
   5   7  14     2840.86     2860.35    119.95 o 
   6   7  14      857.76      669.50    108.93 o 
   7   7  14     5431.79     5659.51    190.94 o 
   8   7  14     5828.38     6672.94    226.43 o 
   9   7  14     1577.70     1618.05    126.07 o 
  10   7  14      786.63      905.72    121.17 o 
  11   7  14     1731.46     1937.50    141.98 o 
  12   7  14     3137.93     3745.26    178.70 o 
  13   7  14      707.04      744.16    126.07 o 
   0   8  14      108.45      243.56    116.27 o 
   1   8  14     1592.48     1514.02    104.04 o 
   2   8  14       20.69       97.92     86.90 o 
   3   8  14       65.98       30.60     72.21 o 
   4   8  14        2.02      -42.84     72.21 o 
   5   8  14      120.77      189.71     80.78 o 
   6   8  14      468.48      450.41     91.80 o 
   7   8  14      137.58      181.14     80.78 o 
   8   8  14       68.25       66.09     85.68 o 
   9   8  14      417.25      391.66    101.59 o 
  10   8  14       58.09       56.30    101.59 o 
  11   8  14       18.37      190.94    110.15 o 
  12   8  14        0.61      269.27    130.96 o 
  13   8  14        0.66      304.76    149.32 o 
   1   9  14     4244.41     3942.32    173.80 o 
   2   9  14      264.08      283.95     82.00 o 
   3   9  14     6981.57     7195.56    222.76 o 
   4   9  14        3.26       -4.90     90.57 o 
   5   9  14      745.60      685.41    106.48 o 
   6   9  14     1185.14     1361.02    117.50 o 
   7   9  14     2943.45     3113.71    155.44 o 
   8   9  14     1187.88     1113.79    119.95 o 
   9   9  14     1788.60     1633.96    150.54 o 
  10   9  14      217.61      309.66    130.96 o 
  11   9  14      768.85      834.73    144.43 o 
  12   9  14     1924.72     2099.06    161.56 o 
   0  10  14     5876.79     6084.22    264.37 o 
   1  10  14     2058.21     1877.53    116.27 o 
   2  10  14      276.82      149.32     99.14 o 
   3  10  14     1032.12     1094.20    112.60 o 
   4  10  14     3354.69     3469.88    159.11 o 
   5  10  14     2044.78     2057.45    128.51 o 
   6  10  14     2598.61     2495.62    184.82 o 
   7  10  14       11.66       94.24    102.81 o 
   8  10  14      736.00      670.72    118.72 o 
   9  10  14     2006.85     1913.02    139.53 o 
  10  10  14     2037.40     2207.99    170.13 o 
  11  10  14      568.72      716.01    192.16 o 
   1  11  14        0.07      107.71     99.14 o 
   2  11  14      720.12      787.00    116.27 o 
   3  11  14       53.94      -22.03    101.59 o 
   4  11  14       65.19      201.95    111.38 o 
   5  11  14      574.89      593.61    123.62 o 
   6  11  14       12.09      328.02    139.53 o 
   7  11  14      527.69      504.26    123.62 o 
   8  11  14        0.22      159.11    160.34 o 
   9  11  14        2.30      124.84    133.41 o 
   0  12  14      854.64      712.33    275.39 o 
   1  12  14      731.49      421.04    132.19 o 
   2  12  14        0.54       13.46    137.08 o 
   3  12  14       11.69        2.45    101.59 o 
   4  12  14       66.83      156.66    118.72 o 
   5  12  14     1072.37      888.58    128.51 o 
   6  12  14      409.99      317.00    119.95 o 
   7  12  14      241.68       34.27    133.41 o 
   8  12  14      669.16      364.74    282.73 o 
   1  13  14      824.97      736.81    149.32 o 
   2  13  14     2936.94     2658.40    184.82 o 
   3  13  14     1248.63     1088.09    170.13 o 
   4  13  14      758.89      756.40    167.68 o 
   5  13  14     1152.10     1319.41    160.34 o 
   1   1  15     3156.42     2917.88    115.05 o 
   2   1  15        7.40       72.21     63.65 o 
   3   1  15     5123.92     5004.70    175.02 o 
   4   1  15      792.03      706.22     93.02 o 
   5   1  15       40.37       17.14     84.45 o 
   6   1  15     4091.06     4117.34    181.14 o 
   7   1  15     8167.65     8231.02    280.28 o 
   8   1  15      456.87      394.11    106.48 o 
   9   1  15     1428.78     1527.48    128.51 o 
  10   1  15       58.25      154.22    102.81 o 
  11   1  15     3963.72     4460.05    201.95 o 
  12   1  15     1279.52     1401.41    139.53 o 
  13   1  15      782.14      744.16    134.63 o 
  14   1  15      714.11      811.47    135.86 o 
  15   1  15      405.23     -298.64    298.64 o 
   0   2  15    13376.39    13451.13    446.74 o 
   1   2  15      147.99      121.17     62.42 o 
   2   2  15      554.35      500.59     72.21 o 
   3   2  15       31.58      -20.81     74.66 o 
   4   2  15     6606.08     6776.97    225.21 o 
   5   2  15     1169.75     1124.80    106.48 o 
   6   2  15    12189.03    12988.48    387.99 o 
   7   2  15      285.34      204.40     90.57 o 
   8   2  15     1598.98     1556.86    132.19 o 
   9   2  15     1209.05     1172.54    124.84 o 
  10   2  15    13114.85    14208.75    432.05 o 
  11   2  15        0.14       40.39    108.93 o 
  12   2  15      577.28      492.03    121.17 o 
  13   2  15        0.18      249.68    124.84 o 
  14   2  15     6016.17     6144.19    254.58 o 
   1   3  15       32.86       11.02     58.75 o 
   2   3  15       93.44       55.08     62.42 o 
   3   3  15       54.09      175.02     78.33 o 
   4   3  15     3790.00     3785.66    146.87 o 
   5   3  15      317.87      246.01     83.23 o 
   6   3  15       57.40      -24.48     83.23 o 
   7   3  15     2261.43     2368.33    144.43 o 
   8   3  15     3260.00     3397.67    171.35 o 
   9   3  15      749.84      662.15    108.93 o 
  10   3  15      581.47      626.66    116.27 o 
  11   3  15      882.64      971.81    123.62 o 
  12   3  15      185.19      276.61    111.38 o 
  13   3  15      383.17      337.81    121.17 o 
  14   3  15      348.89      435.72    132.19 o 
   0   4  15    12262.88    12287.16    416.14 o 
   1   4  15      621.07      559.34     75.88 o 
   2   4  15       13.77       56.30     77.11 o 
   3   4  15        0.00       22.03     72.21 o 
   4   4  15     9486.33    10107.32    281.51 o 
   5   4  15      227.18      346.38     84.45 o 
   6   4  15      505.40      471.22    106.48 o 
   7   4  15        9.86      -57.53     96.69 o 
   8   4  15     1630.26     1540.94    122.39 o 
   9   4  15      315.28      421.04    106.48 o 
  10   4  15     2484.93     2642.49    159.11 o 
  11   4  15        0.47       15.91    110.15 o 
  12   4  15      316.02      309.66    117.50 o 
  13   4  15       54.71       97.92    113.83 o 
  14   4  15     1371.59     1456.49    149.32 o 
   1   5  15    10709.39     9735.24    260.70 o 
   2   5  15      310.24      186.04     62.42 o 
   3   5  15     8483.10     8522.31    232.55 o 
   4   5  15     1063.81     1090.53     86.90 o 
   5   5  15      345.05      290.07     77.11 o 
   6   5  15      122.01      264.37     97.92 o 
   7   5  15     9722.38    10330.08    305.99 o 
   8   5  15      323.45      269.27     89.35 o 
   9   5  15     2319.09     2469.92    139.53 o 
  10   5  15      754.17      707.44    111.38 o 
  11   5  15     3800.77     4274.01    186.04 o 
  12   5  15      156.60       73.44    110.15 o 
  13   5  15     4021.76     3955.78    200.73 o 
   0   6  15     4766.50     4365.80    200.73 o 
   1   6  15     1480.55     1559.30     85.68 o 
   2   6  15      387.03      219.09     63.65 o 
   3   6  15       31.96       41.61     70.99 o 
   4   6  15     2470.26     2380.57    104.04 o 
   5   6  15       56.36       70.99     73.44 o 
   6   6  15      707.81      561.79     85.68 o 
   7   6  15      310.31      253.36     89.35 o 
   8   6  15       72.93      100.36     93.02 o 
   9   6  15      252.25      302.31     96.69 o 
  10   6  15      217.34      293.75    111.38 o 
  11   6  15      504.37      620.54    122.39 o 
  12   6  15      287.46      474.89    130.96 o 
  13   6  15      333.27      225.21    127.29 o 
   1   7  15      493.29      294.97     69.76 o 
   2   7  15      492.79      455.31     78.33 o 
   3   7  15     2940.36     2873.82    124.84 o 
   4   7  15       39.97      165.23     85.68 o 
   5   7  15      328.49      243.56     82.00 o 
   6   7  15      152.47      230.10     93.02 o 
   7   7  15     3042.36     3105.14    149.32 o 
   8   7  15       29.91      113.83    119.95 o 
   9   7  15      329.26      292.52     99.14 o 
  10   7  15       62.78      264.37    108.93 o 
  11   7  15     4212.39     4451.48    198.28 o 
  12   7  15     1076.81     1386.73    139.53 o 
   0   8  15     4218.41     4321.74    227.65 o 
   1   8  15     1229.66     1129.70    100.36 o 
   2   8  15      416.71      400.23     83.23 o 
   3   8  15      131.02       74.66     83.23 o 
   4   8  15     1625.57     1707.40    112.60 o 
   5   8  15       14.21      151.77    104.04 o 
   6   8  15     8219.89     8778.12    257.03 o 
   7   8  15      308.31      391.66    104.04 o 
   8   8  15     2040.61     2132.11    157.89 o 
   9   8  15     1451.48     1632.74    160.34 o 
  10   8  15    10189.11    11252.93    334.14 o 
  11   8  15        3.58       51.41    115.05 o 
   1   9  15      845.88      675.62     94.24 o 
   2   9  15      356.72      268.04     84.45 o 
   3   9  15     1746.59     1862.84    118.72 o 
   4   9  15       63.78        6.12     89.35 o 
   5   9  15      270.05      280.28     95.47 o 
   6   9  15      315.58      268.04    100.36 o 
   7   9  15     2766.63     2917.88    155.44 o 
   8   9  15       28.74      -40.39    113.83 o 
   9   9  15      275.09      250.91    116.27 o 
  10   9  15      108.93       -2.45    111.38 o 
   0  10  15     3652.72     3587.38    201.95 o 
   1  10  15       48.30      118.72     89.35 o 
   2  10  15      247.54      222.76    105.26 o 
   3  10  15      412.30      472.44    116.27 o 
   4  10  15      466.54      520.18    105.26 o 
   5  10  15     1047.61      963.24    119.95 o 
   6  10  15      196.67      203.17    105.26 o 
   7  10  15      229.75      203.17    126.07 o 
   8  10  15       50.22      326.79    135.86 o 
   9  10  15      296.27      265.60    132.19 o 
   1  11  15     4356.93     4828.45    193.38 o 
   2  11  15      359.58      309.66    106.48 o 
   3  11  15     4847.78     4828.45    201.95 o 
   4  11  15        6.70      -17.14    110.15 o 
   5  11  15      457.31      424.71    117.50 o 
   6  11  15       77.46      561.79    166.46 o 
   7  11  15     5426.79     5927.56    247.24 o 
   0  12  15     8580.76     8489.27    481.01 o 
   1  12  15     1291.79     1124.80    154.22 o 
   2  12  15      158.67       56.30    135.86 o 
   3  12  15      207.93       35.49    118.72 o 
   4  12  15     3164.12     3025.59    183.59 o 
   5  12  15      436.45      403.90    121.17 o 
   0   0  16     4692.77     4005.97    482.23 o 
   1   0  16     6615.20     6235.99    305.99 o 
   2   0  16        9.01     -110.15    117.50 o 
   3   0  16        0.58        9.79     96.69 o 
   4   0  16     9925.21    10909.00    479.79 o 
   5   0  16     1762.85     1621.72    166.46 o 
   6   0  16     7809.98     7926.25    390.44 o 
   7   0  16     4070.19     4373.15    275.39 o 
   8   0  16     4320.35     4040.24    265.60 o 
   9   0  16     3655.07     3930.08    268.04 o 
  10   0  16    14569.23    16785.15    697.65 o 
  11   0  16      621.36      516.50    179.92 o 
  12   0  16      765.79      951.00    203.17 o 
  13   0  16      803.51      964.47    199.50 o 
   1   1  16       45.65       94.24     61.20 o 
   2   1  16     2359.60     2263.07    110.15 o 
   3   1  16     1743.96     1729.43    112.60 o 
   4   1  16       79.43      124.84     95.47 o 
   5   1  16        4.12       91.80     97.92 o 
   6   1  16      164.76      138.31     89.35 o 
   7   1  16     8929.89     9707.09    319.45 o 
   8   1  16      921.65      812.70    110.15 o 
   9   1  16     1946.93     1916.69    140.75 o 
  10   1  16        1.16       31.82    140.75 o 
  11   1  16     1339.61     1503.00    151.77 o 
  12   1  16      775.23      811.47    140.75 o 
  13   1  16        2.50       75.88    146.87 o 
   0   2  16     2522.00     2400.15    151.77 o 
   1   2  16      737.56      587.49     73.44 o 
   2   2  16      130.15       68.54     72.21 o 
   3   2  16      111.11       12.24     75.88 o 
   4   2  16     1716.26     1588.68    122.39 o 
   5   2  16      158.36      138.31     86.90 o 
   6   2  16      439.05      550.77    101.59 o 
   7   2  16      142.52      197.05    113.83 o 
   8   2  16     2326.91     2362.21    151.77 o 
   9   2  16      327.30      280.28    105.26 o 
  10   2  16     1784.95     1860.39    141.98 o 
  11   2  16      107.76      162.78    116.27 o 
  12   2  16      290.57      279.06    121.17 o 
  13   2  16       11.15      193.38    126.07 o 
   1   3  16     7201.61     7272.67    212.97 o 
   2   3  16     1591.81     1576.44    101.59 o 
   3   3  16     8881.15     9125.72    263.15 o 
   4   3  16      249.34      159.11     91.80 o 
   5   3  16      126.00      205.62     88.12 o 
   6   3  16      612.09      504.26    111.38 o 
   7   3  16     2678.60     2840.77    156.66 o 
   8   3  16     4176.28     4636.30    204.40 o 
   9   3  16      890.09      774.76    113.83 o 
  10   3  16     1417.24     1670.68    156.66 o 
  11   3  16     1640.56     1522.58    141.98 o 
  12   3  16     1486.79     1506.67    146.87 o 
  13   3  16     2279.00     2559.26    179.92 o 
   0   4  16    12069.97    12301.85    465.10 o 
   1   4  16       90.69      110.15     74.66 o 
   2   4  16      608.43      558.12     83.23 o 
   3   4  16      889.13      860.43     93.02 o 
   4   4  16     4511.95     4701.16    187.26 o 
   5   4  16     1385.74     1337.77    116.27 o 
   6   4  16     2497.91     2782.02    154.22 o 
   7   4  16       39.61      -72.21     93.02 o 
   8   4  16      114.75      141.98    101.59 o 
   9   4  16     2841.97     3042.72    166.46 o 
  10   4  16      909.37      886.13    130.96 o 
  11   4  16      597.98      610.75    123.62 o 
  12   4  16      228.62      336.58    126.07 o 
  13   4  16      110.85      100.36    216.64 o 
   1   5  16      211.95      118.72     83.23 o 
   2   5  16      795.65      635.23     82.00 o 
   3   5  16      294.82      233.77     83.23 o 
   4   5  16      186.87      138.31     83.23 o 
   5   5  16     1669.53     1647.43    126.07 o 
   6   5  16      502.05      641.35    106.48 o 
   7   5  16      413.45      314.55    100.36 o 
   8   5  16      966.91      932.64    118.72 o 
   9   5  16       49.46      239.89    122.39 o 
  10   5  16        0.23       79.56    115.05 o 
  11   5  16      490.16      521.40    126.07 o 
  12   5  16      315.98      439.40    144.43 o 
   0   6  16     1360.51     1565.42    154.22 o 
   1   6  16     2508.53     2498.07    127.29 o 
   2   6  16      552.80      527.52     86.90 o 
   3   6  16     2074.53     1969.32    118.72 o 
   4   6  16     1484.62     1342.67    108.93 o 
   5   6  16     1736.38     1717.19    128.51 o 
   6   6  16     6335.53     6473.43    249.68 o 
   7   6  16        0.85      -12.24     99.14 o 
   8   6  16      456.62      474.89    121.17 o 
   9   6  16      792.31      891.03    140.75 o 
  10   6  16     4268.93     4556.74    228.88 o 
  11   6  16      567.59      597.28    139.53 o 
  12   6  16      507.15      183.59    343.93 o 
   1   7  16      287.02      151.77     73.44 o 
   2   7  16     3146.88     3119.83    148.10 o 
   3   7  16      813.20      869.00    100.36 o 
   4   7  16      220.86      378.20     95.47 o 
   5   7  16       51.69      176.25    104.04 o 
   6   7  16      369.92      411.24    111.38 o 
   7   7  16     4200.11     4329.09    197.05 o 
   8   7  16      364.13      283.95    115.05 o 
   9   7  16      797.95      939.99    162.78 o 
  10   7  16       67.07      319.45    126.07 o 
  11   7  16     5191.60     6019.35    249.68 o 
   0   8  16     1115.47     1183.55    155.44 o 
   1   8  16      906.42      751.50     96.69 o 
   2   8  16      208.78      340.26     99.14 o 
   3   8  16        7.66      116.27     91.80 o 
   4   8  16       80.24      195.83    102.81 o 
   5   8  16      119.09      133.41     93.02 o 
   6   8  16      151.36      401.45    110.15 o 
   7   8  16        0.80       67.32     97.92 o 
   8   8  16      109.72      287.63    117.50 o 
   9   8  16      133.29      164.01    106.48 o 
  10   8  16      312.79      178.70    129.74 o 
   1   9  16     2173.94     1949.74    126.07 o 
   2   9  16     3390.19     3427.04    156.66 o 
   3   9  16     1582.98     1421.00    124.84 o 
   4   9  16      900.97      685.41    100.36 o 
   5   9  16     1235.25     1165.19    119.95 o 
   6   9  16      293.61      247.24    105.26 o 
   7   9  16     2859.24     2817.52    157.89 o 
   8   9  16      260.04      264.37    123.62 o 
   9   9  16       80.20      342.70    258.25 o 
   0  10  16     7517.38     7690.03    336.58 o 
   1  10  16      698.36      653.59    104.04 o 
   2  10  16       76.06      117.50    111.38 o 
   3  10  16       61.01      -23.25    104.04 o 
   4  10  16     3074.56     2887.28    165.23 o 
   5  10  16      886.35     1014.65    127.29 o 
   6  10  16      476.79      558.12    119.95 o 
   7  10  16       19.88     -118.72    119.95 o 
   1  11  16      578.82      482.23    112.60 o 
   2  11  16       40.88       30.60    121.17 o 
   3  11  16     1282.10     1384.28    138.31 o 
   4  11  16       53.59      118.72    122.39 o 
   5  11  16        4.32       66.09    137.08 o 
   1   1  17       29.64       11.02     70.99 o 
   2   1  17     5233.06     5075.69    168.90 o 
   3   1  17        0.43      110.15     96.69 o 
   4   1  17      175.36      225.21     91.80 o 
   5   1  17     2105.08     1935.05    132.19 o 
   6   1  17     4917.56     5089.15    239.89 o 
   7   1  17     2690.75     2838.32    159.11 o 
   8   1  17     3471.97     3755.06    183.59 o 
   9   1  17       15.18      159.11    108.93 o 
  10   1  17      232.19      162.78    110.15 o 
  11   1  17      203.10      167.68    127.29 o 
  12   1  17     3966.23     4397.63    214.19 o 
   0   2  17     1102.00      970.59    118.72 o 
   1   2  17     7319.26     6829.60    230.10 o 
   2   2  17      741.46      631.55     80.78 o 
   3   2  17     1793.35     1877.53    130.96 o 
   4   2  17     2914.60     2926.45    160.34 o 
   5   2  17    10953.34    11915.08    369.63 o 
   6   2  17     1500.41     1483.42    130.96 o 
   7   2  17      205.67       88.12     99.14 o 
   8   2  17       86.11      112.60    107.71 o 
   9   2  17     4066.00     4282.58    201.95 o 
  10   2  17      209.51      129.74    112.60 o 
  11   2  17     3257.35     3495.58    190.94 o 
  12   2  17        4.41      176.25    133.41 o 
   1   3  17        6.19       82.00     74.66 o 
   2   3  17      997.38     1080.74     96.69 o 
   3   3  17     1162.33     1238.63    113.83 o 
   4   3  17     1256.36     1247.20    138.31 o 
   5   3  17        5.20       58.75     95.47 o 
   6   3  17      102.22       68.54     99.14 o 
   7   3  17        6.43       30.60    132.19 o 
   8   3  17        1.12      102.81    106.48 o 
   9   3  17      237.69      217.86    113.83 o 
  10   3  17      161.53       90.57    117.50 o 
  11   3  17      278.93      268.04    128.51 o 
   0   4  17     2624.97     2655.96    199.50 o 
   1   4  17     2524.83     2560.49    130.96 o 
   2   4  17       69.31       85.68     91.80 o 
   3   4  17      122.57      135.86    102.81 o 
   4   4  17      922.54      809.03    107.71 o 
   5   4  17     1425.96     1409.98    122.39 o 
   6   4  17        0.46       41.61     94.24 o 
   7   4  17      259.19      312.11    123.62 o 
   8   4  17       61.89      117.50    102.81 o 
   9   4  17     1320.41     1596.02    143.20 o 
  10   4  17       12.78      253.36    139.53 o 
  11   4  17       41.11      257.03    132.19 o 
   1   5  17      584.48      645.02     94.24 o 
   2   5  17     6592.08     6835.72    304.76 o 
   3   5  17     4284.79     4299.71    167.68 o 
   4   5  17     4059.56     4255.65    176.25 o 
   5   5  17        0.26      130.96     99.14 o 
   6   5  17     2342.40     2301.01    167.68 o 
   7   5  17        0.63       73.44    107.71 o 
   8   5  17     4110.74     4248.31    200.73 o 
   9   5  17       58.31       79.56    116.27 o 
  10   5  17      247.66      121.17    118.72 o 
  11   5  17        0.38       77.11    323.12 o 
   0   6  17       38.63      127.29    124.84 o 
   1   6  17      380.43      368.41     90.57 o 
   2   6  17      144.01      100.36     88.12 o 
   3   6  17        0.94      -14.69     88.12 o 
   4   6  17     1959.95     2075.81    126.07 o 
   5   6  17     2187.93     2283.88    148.10 o 
   6   6  17      312.92      298.64    141.98 o 
   7   6  17       77.65      162.78    127.29 o 
   8   6  17      143.45      -28.15    128.51 o 
   9   6  17     1005.14      930.20    150.54 o 
  10   6  17      107.77      375.75    154.22 o 
   1   7  17       58.92      -63.65     91.80 o 
   2   7  17     5148.31     5278.87    221.53 o 
   3   7  17      805.83      809.03    118.72 o 
   4   7  17      792.81      610.75    117.50 o 
   5   7  17      564.32      477.34    115.05 o 
   6   7  17      401.06      309.66    121.17 o 
   7   7  17      276.45      292.52    126.07 o 
   8   7  17     1856.82     1888.54    162.78 o 
   9   7  17       30.51       83.23    122.39 o 
   0   8  17     2136.88     1948.52    201.95 o 
   1   8  17     1957.40     2125.99    148.10 o 
   2   8  17      134.96      121.17    112.60 o 
   3   8  17     1729.49     1791.85    150.54 o 
   4   8  17      199.96      379.42    126.07 o 
   5   8  17     5238.19     5106.29    237.44 o 
   6   8  17     1018.46     1243.53    166.46 o 
   7   8  17       43.15       80.78    140.75 o 
   8   8  17     1006.22      975.48    175.02 o 
   1   9  17      443.42      462.65    104.04 o 
   2   9  17      480.69      309.66    116.27 o 
   3   9  17      587.92      416.14    117.50 o 
   4   9  17      455.95      258.25    122.39 o 
   5   9  17      265.46      201.95    122.39 o 
   6   9  17      966.29      999.96    149.32 o 
   0  10  17      514.62      342.70    132.19 o 
   1  10  17      509.65      582.60    121.17 o 
   2  10  17      303.19      137.08    111.38 o 
   3  10  17      565.89      390.44    137.08 o 
   4  10  17      121.98       59.97    118.72 o 
   0   0  18      426.74      357.39    156.66 o 
   1   0  18     1432.10     1548.29    179.92 o 
   2   0  18      684.01      542.21    181.14 o 
   3   0  18      799.73      648.69    152.99 o 
   4   0  18     1213.79     1171.31    170.13 o 
   5   0  18     8200.06     8168.59    553.22 o 
   6   0  18      363.73      302.31    156.66 o 
   7   0  18       36.12      -51.41    310.88 o 
   8   0  18        5.01      155.44    168.90 o 
   9   0  18    10294.87    11230.90    523.85 o 
  10   0  18      515.30      596.06    168.90 o 
   1   1  18     1271.64     1263.11    100.36 o 
   2   1  18     2032.62     2006.04    137.08 o 
   3   1  18      336.50      201.95    111.38 o 
   4   1  18     1198.00     1270.45    119.95 o 
   5   1  18      621.37      674.39    113.83 o 
   6   1  18     1423.63     1255.77    128.51 o 
   7   1  18       42.50      -17.14    133.41 o 
   8   1  18     3108.81     3573.91    184.82 o 
   9   1  18        2.89       14.69    130.96 o 
  10   1  18       10.56      274.16    162.78 o 
   0   2  18     1939.07     1963.20    165.23 o 
   1   2  18        3.38       96.69     78.33 o 
   2   2  18      576.96      386.77     94.24 o 
   3   2  18     1858.21     1703.73    127.29 o 
   4   2  18      590.21      401.45    100.36 o 
   5   2  18      551.70      395.33    111.38 o 
   6   2  18     1706.02     1771.05    140.75 o 
   7   2  18     1238.76     1173.76    134.63 o 
   8   2  18       16.09      132.19    111.38 o 
   9   2  18     1255.11     1176.21    137.08 o 
  10   2  18     1819.28     1990.13    156.66 o 
   1   3  18        6.66       77.11     90.57 o 
   2   3  18    11151.91    11789.02    323.12 o 
   3   3  18      862.12      845.74    116.27 o 
   4   3  18     2513.73     2668.20    155.44 o 
   5   3  18     1873.36     2088.05    144.43 o 
   6   3  18     3038.23     3269.15    176.25 o 
   7   3  18      962.25     1277.80    157.89 o 
   8   3  18     2785.30     2822.41    171.35 o 
   9   3  18      847.96      704.99    162.78 o 
  10   3  18        9.12      -63.65    137.08 o 
   0   4  18     1258.97     1341.44    181.14 o 
   1   4  18     5733.72     6127.06    210.52 o 
   2   4  18      713.78      569.13     95.47 o 
   3   4  18     1583.65     1394.07    119.95 o 
   4   4  18      106.39      239.89    111.38 o 
   5   4  18     5485.86     5555.48    226.43 o 
   6   4  18      713.81      763.74    126.07 o 
   7   4  18      195.69      173.80    108.93 o 
   8   4  18       76.29       74.66    119.95 o 
   9   4  18      407.12      324.34    119.95 o 
   1   5  18       11.11      291.30     95.47 o 
   2   5  18      404.31      324.34     95.47 o 
   3   5  18      172.90      217.86     94.24 o 
   4   5  18     1551.90     1717.19    135.86 o 
   5   5  18      447.62      418.59    107.71 o 
   6   5  18       15.94      -29.37    101.59 o 
   7   5  18       97.65      128.51    118.72 o 
   8   5  18      761.41      886.13    137.08 o 
   9   5  18       45.77      231.33    248.46 o 
   0   6  18     2404.75     2403.82    188.49 o 
   1   6  18     4556.10     4692.60    216.64 o 
   2   6  18       12.22      -61.20    105.26 o 
   3   6  18       32.53      -39.17    124.84 o 
   4   6  18       93.95       20.81    139.53 o 
   5   6  18     5258.97     5543.24    247.24 o 
   6   6  18        0.66       78.33    134.63 o 
   7   6  18     1263.17     1571.54    162.78 o 
   8   6  18        9.65      150.54    124.84 o 
   1   7  18      767.31      680.51    130.96 o 
   2   7  18      442.03      318.23    130.96 o 
   3   7  18      118.65      113.83    137.08 o 
   4   7  18      454.40      435.72    134.63 o 
   5   7  18     1021.04      981.60    140.75 o 
   6   7  18     2160.56     1963.20    161.56 o 
   0   8  18      155.47       88.12    212.97 o 
   1   8  18       16.11       33.05    112.60 o 
   2   8  18        3.93      255.80    139.53 o 
   3   8  18        0.04       28.15    159.11 o 
   4   8  18      130.26      133.41    121.17 o 
   5   8  18      128.44      219.09    154.22 o 
   1   9  18      272.55      522.62    150.54 o 
   2   9  18     1654.26     1689.04    215.41 o 
   1   1  19      138.57      101.59     93.02 o 
   2   1  19     1012.81      928.97    118.72 o 
   3   1  19     2005.83     1913.02    137.08 o 
   4   1  19      437.91      465.10    116.27 o 
   5   1  19      379.54      567.91    123.62 o 
   6   1  19     1004.31      906.94    132.19 o 
   7   1  19     3119.03     3408.68    201.95 o 
   8   1  19      806.92      933.87    133.41 o 
   0   2  19     3207.15     3461.31    214.19 o 
   1   2  19      837.74      767.41    105.26 o 
   2   2  19      694.96      649.91    115.05 o 
   3   2  19      116.79      159.11    111.38 o 
   4   2  19     3840.94     4217.71    189.71 o 
   5   2  19     3040.37     3062.31    170.13 o 
   6   2  19      821.10      747.83    126.07 o 
   7   2  19      246.40       96.69    115.05 o 
   8   2  19      404.49      288.85    123.62 o 
   1   3  19      661.17      742.93    112.60 o 
   2   3  19      119.74      108.93    113.83 o 
   3   3  19     2215.23     2183.51    144.43 o 
   4   3  19       17.41       -2.45    108.93 o 
   5   3  19       85.78       78.33    117.50 o 
   6   3  19       45.01       44.06    127.29 o 
   7   3  19        0.40      -18.36    124.84 o 
   0   4  19     2288.34     2454.01    195.83 o 
   1   4  19      787.74      856.76    115.05 o 
   2   4  19     1552.88     1625.40    133.41 o 
   3   4  19      274.82      201.95    107.71 o 
   4   4  19      631.67      280.28    112.60 o 
   5   4  19     1410.54     1468.73    141.98 o 
   6   4  19     2993.03     3286.29    188.49 o 
   7   4  19       18.02      210.52    130.96 o 
   1   5  19     1612.40     1488.31    123.62 o 
   2   5  19     4122.25     4411.09    198.28 o 
   3   5  19     6359.56     7198.01    286.40 o 
   4   5  19      363.70      378.20    115.05 o 
   5   5  19       40.40       29.37    155.44 o 
   6   5  19     2208.37     2281.43    157.89 o 
   0   6  19        6.46      -58.75    173.80 o 
   1   6  19      939.41      951.00    123.62 o 
   2   6  19      204.12      192.16    115.05 o 
   3   6  19     1450.95     1160.30    148.10 o 
   4   6  19      161.23       82.00    127.29 o 
   5   6  19      529.83      -26.93    309.66 o 
   1   7  19      923.36      957.12    143.20 o 
   2   7  19       96.19      183.59    135.86 o 
   0   0  20     3530.44     3655.92    372.08 o 
   1   0  20      130.31       62.42    288.85 o 
   2   0  20       48.42      112.60    152.99 o 
   3   0  20      917.17      813.92    178.70 o 
   4   0  20     3692.33     4041.46    269.27 o 
   5   0  20      794.66      927.75    184.82 o 
   1   1  20      845.61      820.04    129.74 o 
   2   1  20      655.84      591.16    159.11 o 
   3   1  20     1841.41     1849.38    170.13 o 
   4   1  20        5.87      123.62    106.48 o 
   5   1  20        2.87      -35.49    126.07 o 
   0   2  20       15.55       50.18    155.44 o 
   1   2  20      675.44      736.81    130.96 o 
   2   2  20       17.32       77.11    149.32 o 
   3   2  20      162.60      208.07    122.39 o 
   4   2  20      504.28      401.45    117.50 o 
   5   2  20      254.86      137.08    257.03 o 
   1   3  20     1569.47     1790.63    152.99 o 
   2   3  20      381.32      465.10    129.74 o 
   3   3  20     6435.37     7030.33    282.73 o 
   4   3  20       14.40       41.61    141.98 o 
   0   4  20     2356.35     2801.60    243.56 o 
   1   4  20       30.00      264.37    195.83 o 
   2   4  20      538.57      413.69    124.84 o 
                                                 
